# Supplementary material for: Concerted Metabolic Shifts Give New Insights Into the Syntrophic Mechanism Between Propionate-Fermenting Pelotomaculum thermopropionicum and Hydrogenotrophic Methanocella conradii
Source: Front Microbiol. 2018 Jul 9;9:1551. doi: 10.3389/fmicb.2018.01551 (PMC6046458; doi:10.3389/fmicb.2018.01551)
Supplement: Supplementary file 2 [file Data_Sheet_1.XLSX]

## Sheet: Pt1
Pt1, list of log2 fold change value (L2fc) and log2 mean FPKM (L2mFPKM) of all P. thermopropionicum CDSs.
Note, FDR stands for false discovery rate. Red and blue coloration indicate upregulation (L2fc >= 1.0 and FDR < 0.05) and downregulation (L2fc <= -1.0 and FDR < 0.05), respectively. PMp and PMCp stand for P. thermopropionicum reads in P. thermopropionicum monoculture and P. thermopropionicum & M.coradii coculture, respectively.
locus_tag	gene	L2fc	FDR	L2mFPKM_PMp	L2mFPKM_PMCp	description
PTH_0001	dnaA	-0.711245	1.02e-26	10.3897	9.6442	ATPase
PTH_0002	dnaN	-0.773796	5.04e-30	9.74924	8.93928	DNA polymerase sliding clamp subunit
PTH_0003	recF	-1.33431	4.91e-38	8.84167	7.4543	Recombinational DNA repair ATPase
PTH_0004		-0.986585	1.53e-12	8.52179	7.44407	Conserved hypothetical protein
PTH_0005	gyrB	-0.957435	3.87e-50	9.25624	8.25985	Type IIA topoisomerase, B subunit
PTH_0006		2.89191	0	7.1983	10.0607	Hypothetical membrane protein
PTH_0007		2.59738	7.4e-150	7.39751	9.97214	Hypothetical protein
PTH_0008	gyrA	0.247168	0.00331224	9.66438	9.87882	Type IIA topoisomerase, A subunit
PTH_0009	sNZ1	-0.197743	0.0795226	9.6795	9.44753	Pyridoxine biosynthesis enzyme
PTH_0010	pDX2	-0.355896	0.00789668	9.40058	9.00837	Predicted glutamine amidotransferase
PTH_0011		-1.85182	6.21e-29	9.72911	7.82546	Serine-pyruvate aminotransferase/archaeal aspartate aminotransferase
PTH_0012	serA	-1.92178	2.52e-18	9.72835	7.73435	Phosphoglycerate dehydrogenase and related dehydrogenases
PTH_0013	serS	-1.41328	5.86e-23	10.1971	8.74452	Seryl-tRNA synthetase
PTH_0014		-1.39863	1.08e-33	9.61329	8.16859	Predicted metal-dependent hydrolase of the TIM-barrel fold
PTH_0015	caiA	1.99963	4.01e-26	3.80673	5.77385	Acyl-CoA dehydrogenases
PTH_0016	fixA	1.56662	1.84e-05	1.61207	3.09644	Electron transfer flavoprotein, beta subunit
PTH_0017	fixB	1.76233	3.53e-24	3.97366	5.71243	Electron transfer flavoprotein, alpha subunit
PTH_0018	fixC	4.54716	1.92e-102	4.60965	9.20551	Dehydrogenases
PTH_0019	fixX	2.0554	2.3e-24	4.40127	6.45157	Ferredoxin-like protein
PTH_0020	marR	0.719676	2.7e-06	8.42653	9.12212	Transcriptional regulator
PTH_0021		0.676057	5.46e-16	10.3685	11.0124	Uncharacterized protein conserved in bacteria
PTH_0022		2.48913	3.03e-08	2.09019	4.73204	Predicted glycosyltransferases
PTH_0023		0.930856	3.39e-10	8.44215	9.34096	Hypothetical protein
PTH_0024		0.878029	1.42e-16	8.6156	9.46068	Hypothetical protein
PTH_0025	cumB	-1.06472	3.58e-18	9.21102	8.0929	Cytosine/adenosine deaminases
PTH_0026		-0.560024	3.04e-09	8.19495	7.60254	Hypothetical protein
PTH_0027		-1.32139	3.44e-06	6.21371	4.6371	Hypothetical protein
PTH_0028		-0.758887	0.00134686	6.07773	5.23713	Hypothtical hydrogenase
PTH_0029		-0.833094	1.76e-05	7.46527	6.56767	Sigma factor PP2C-like phosphatase
PTH_0030	iclR	-0.624133	0.00562633	6.21854	5.49331	Transcriptional regulator
PTH_0031		-0.949801	0.00540418	3.75868	2.47649	Hypothetical protein
PTH_0032	uhpC	-0.0395372	0.855964	4.53341	4.40025	Sugar phosphate permease
PTH_0033		0.40207	0.162098	5.13581	5.47722	Hypothetical protein
PTH_0034		-0.0074134	0.974136	6.33739	6.2905	Hypothetical protein
PTH_0035	ompR	0.574568	0.000275586	5.63548	6.16783	Response regulator
PTH_0036		0.382719	0.00747817	5.79558	6.15034	Hypothetical membrane-associated sensory histidine kinase
PTH_0037	acrA	0.125133	0.552162	4.98203	5.037	Membrane-fusion protein
PTH_0038	salX	-0.0160706	0.961025	4.13034	3.92607	ABC-type antimicrobial peptide transport system, ATPase component
PTH_0039	salY	-0.125237	0.601277	4.46355	4.23172	ABC-type antimicrobial peptide transport system, permease component
PTH_0040		-0.296223	0.420257	4.2717	3.76426	Hypothetical membrane protein
PTH_0041		-0.135368	0.534123	3.33145	3.13554	Hypothetical membrane protein
PTH_0042		0.308342	0.675958	0.914097	-0.105206	Hypothetical membrane protein
PTH_0043		0.737453	0.336972	1.70664	0.0829716	Hypothetical membrane protein
PTH_0044		0.182162	0.816834	1.62129	0.670398	Hypothetical membrane protein
PTH_0045	fur	-0.753535	1.89e-07	13.8432	13.0604	Fe2+/Zn2+ uptake regulation proteins
PTH_0046		-1.96353	3.13e-91	13.3673	11.369	Hypothetical protein
PTH_0047		-0.733358	1.08e-14	8.21513	7.44093	Hypothetical signal transduction protein
PTH_0048	ompR	-0.0422071	0.75864	7.76955	7.69559	Response regulator
PTH_0049	glnA	4.18513	1.93e-32	2.54143	6.86379	Glutamine synthetase
PTH_0050	gdhA	3.71081	3.36e-37	2.28799	6.07004	Glutamate dehydrogenase/leucine dehydrogenase
PTH_0051	xerD	-0.256434	0.0547778	8.78139	8.49726	DNA polymerase III, gamma/tau subunits
PTH_0052		-0.705955	1.51e-06	7.63442	6.87346	Uncharacterized protein conserved in bacteria
PTH_0053	recR	-0.687814	5.71e-12	8.82353	8.08862	Recombinational DNA repair protein
PTH_0054		-1.01998	9.79e-17	8.38799	7.29388	Hypothetical membrane protein
PTH_0055		1.38039	2.15e-05	2.8879	4.23987	Hypothetical protein
PTH_0056	porA	1.04683	0.00273696	3.95171	4.99631	Pyruvate:ferredoxin oxidoreductase and related 2-oxoacid:ferredoxin oxidoreductases, alpha subunit
PTH_0057	porB	1.2867	0.000302709	4.01187	5.30615	Pyruvate:ferredoxin oxidoreductase and related 2-oxoacid:ferredoxin oxidoreductases, beta subunit
PTH_0058	porG	0.847503	0.0337092	3.01877	3.8203	Pyruvate:ferredoxin oxidoreductase and related 2-oxoacid:ferredoxin oxidoreductases, gamma subunit
PTH_0059		0.703936	0.17238	3.12567	3.60617	Ferredoxin
PTH_0060		2.48701	4.35e-07	1.94354	4.59601	Hypothetical protein
PTH_0061	ldcC	0.475555	0.00290944	8.45412	8.91176	Arginine/lysine/ornithine decarboxylases
PTH_0062	tmk	0.096236	0.49461	8.99507	9.06493	Thymidylate kinase
PTH_0063	dnaX	0.00378798	0.9781	8.7771	8.75422	DNA polymerase III, gamma/tau subunits
PTH_0064		-0.456981	0.00140909	8.20613	7.69947	Uncharacterized homolog of PSP1
PTH_0065		-0.17035	0.334591	7.3183	7.08099	Uncharacterized protein conserved in bacteria
PTH_0066		0.843784	1.38e-05	9.11811	9.95437	Predicted methyltransferase
PTH_0067	abrB	-0.215033	0.133407	13.235	12.9923	Regulators of stationary/sporulation gene expression
PTH_0068		-0.94854	2.72e-11	9.95015	8.92311	Hypothetical protein
PTH_0069	metG	-0.505163	0.0018171	9.98533	9.45363	Methionyl-tRNA synthetase
PTH_0070	tatD	0.148715	0.468481	8.90578	9.03543	Mg-dependent DNase
PTH_0071	btuR	0.31546	0.00290651	8.45795	8.73004	ATP:corrinoid adenosyltransferase
PTH_0072		0.0275545	0.854108	8.71678	8.69558	Hypothetical protein
PTH_0073	livF	0.74945	5.13e-15	8.80944	9.52992	ABC-type branched-chain amino acid transport systems, ATPase component
PTH_0074	livG	0.705501	6.05e-09	8.58711	9.26779	ABC-type branched-chain amino acid transport systems, ATPase component
PTH_0075	livM	0.770319	2.98e-12	8.8508	9.59421	ABC-type branched-chain amino acid transport system, permease component
PTH_0076	livH	0.495824	6.42e-06	8.41635	8.88108	Branched-chain amino acid ABC-type transport system, permease components
PTH_0077	livK	0.531084	2.16e-15	11.2904	11.7902	ABC-type branched-chain amino acid transport systems, periplasmic component
PTH_0078		-0.345124	0.00747817	9.86048	9.47306	Hypothetical membrane protein
PTH_0079		0.448908	0.329251	1.49186	1.62265	Hypothetical protein
PTH_0080	ksgA	-0.561003	4.77e-08	9.15301	8.55939	Dimethyladenosine transferase
PTH_0081		-1.23586	1.67e-23	8.19478	6.91666	Uncharacterized protein conserved in bacteria
PTH_0082		3.53579	1.95e-10	-0.668787	3.3832	Hypothetical protein
PTH_0083		-0.857345	1.5e-05	5.43405	4.44633	Hypothetical protein
PTH_0084		-0.340683	0.126697	5.17577	4.76188	Hypothetical protein
PTH_0085		-0.487537	0.186049	4.67216	3.96228	Hypothetical protein
PTH_0086		0.0828449	0.773883	4.9568	4.93448	Hypothetical protein
PTH_0087		1.44393	2.25e-39	6.70318	8.12286	Hypothetical membrane protein
PTH_0088		5.47784	2.72e-52	2.0747	7.79238	Hypothetical protein
PTH_0089		4.81962	1.09e-44	3.19038	8.19769	Hypothetical protein
PTH_0090		2.8902	4.34e-08	0.627916	3.78826	Uncharacterized protein conserved in bacteria
PTH_0091		3.17557	2.62e-08	-0.843852	2.854	Hypothetical protein
PTH_0092		2.21304	5.75e-06	1.27977	3.59537	Hypothetical membrane protein
PTH_0093		2.6977	1.65e-09	2.08806	4.95047	Uncharacterized protein conserved in bacteria
PTH_0094		0.854773	0.00805796	3.71895	4.54665	Predicted divalent heavy-metal cations transporter
PTH_0095		3.84935	1.23e-12	-0.89887	3.64708	Hypothetical protein
PTH_0096	ispE	-0.470893	0.000681276	6.19857	5.66345	4-diphosphocytidyl-2C-methyl-D-erythritol 2-phosphate synthase
PTH_0097	gntR	-0.70338	2.81e-14	8.22491	7.47481	Transcriptional regulator
PTH_0098		0.430512	9.41e-05	6.90613	7.28908	Hypothetical protein
PTH_0099		0.195062	0.431325	5.51133	5.66898	Hypothetical protein
PTH_0100	ntrB	1.14993	2.75e-25	6.23559	7.35408	Signal transduction histidine kinase
PTH_0101	lytR	1.99162	3.52e-25	4.15515	6.11525	Transcriptional regulator
PTH_0102	ilvA	1.98271	2.38e-30	4.256	6.22363	Threonine dehydratase
PTH_0103	spoVG	1.61002	6.49e-14	4.83841	6.39867	Uncharacterized protein
PTH_0104	glmU	-0.497981	3.2e-07	9.88644	9.35904	N-acetylglucosamine-1-phosphate uridyltransferase
PTH_0105	prsA	-0.321875	0.00637281	9.91448	9.56465	Phosphoribosylpyrophosphate synthetase
PTH_0106	araJ	-0.292688	0.0418906	7.97472	7.65183	Arabinose efflux permease
PTH_0107	araJ	-0.00967921	0.951104	5.81904	5.76795	Arabinose efflux permease
PTH_0108		0.555802	0.00360145	7.0054	7.5224	Hypothetical membrane protein
PTH_0109		0.289894	0.701516	2.88461	1.96072	Hypothetical protein
PTH_0110	htpG	-1.02564	4.77e-20	7.80873	6.75019	Molecular chaperone
PTH_0111		7.43508	4.75e-76	-0.113092	7.91438	Uncharacterized protein conserved in bacteria
PTH_0112	rplY	1.46105	8.28e-06	2.85551	4.30714	Ribosomal protein L25
PTH_0113	pTH	-0.714908	0.000143981	6.74468	5.96979	Peptidyl-tRNA hydrolase
PTH_0114		-0.230401	0.301969	6.94096	6.67584	Hypothetical membrane protein
PTH_0115		-1.03547	8.2e-11	8.98418	7.86507	Hypothetical membrane protein
PTH_0116	uvrB	-0.830476	4.07e-20	8.83397	7.96806	Helicase subunit of the DNA excision repair complex
PTH_0117		-1.13437	7.31e-27	9.18158	8.01228	Hypothetical protein
PTH_0118	surA	-1.34742	1.64e-17	10.0107	8.6135	Parvulin-like peptidyl-prolyl isomerase
PTH_0119	abrB	-0.714082	1.05e-14	10.4754	9.71967	Regulators of stationary/sporulation gene expression
PTH_0120		-0.584564	7.32e-09	8.56359	7.9438	Conserved protein
PTH_0121	himA	-0.0668755	0.771286	12.566	12.4537	Bacterial nucleoid DNA-binding protein
PTH_0122		-0.449761	0.0822487	5.75127	5.13667	Ribosome-associated heat shock protein
PTH_0123	spoIID	0.116046	0.386228	6.27381	6.35838	Sporulation protein and related proteins, membrane protein
PTH_0124		2.47592	6.77e-15	4.03296	6.55955	Hypothetical protein
PTH_0125		3.77239	7.08e-23	3.1468	7.10004	Hypothetical membrane protein
PTH_0126		-3.99752	2.36e-52	10.3774	6.25539	Predicted integral membrane protein
PTH_0127		-5.64455	1.35e-199	11.2312	5.44423	Hypothetical membrane protein
PTH_0128		1.27372	6.07e-09	5.02829	6.28849	Predicted glycosyltransferases
PTH_0129		-6.07888	1.84e-166	9.83951	3.62098	Uncharacterized protein conserved in bacteria
PTH_0130		-6.00548	2.96e-93	10.1968	3.71921	Uncharacterized homolog of gamma-carboxymuconolactone decarboxylase subunit
PTH_0131		-5.89938	1.82e-278	10.7451	4.72238	Predicted Fe-S oxidoreductases
PTH_0132		-0.866928	0.191167	1.06543	-1.86976	Hypothetical protein
PTH_0133		-5.98206	4.72e-102	9.76914	3.44236	Uncharacterized conserved protein
PTH_0134		-6.09659	2.28e-103	10.0126	3.55475	Hypothetical membrane protein
PTH_0135	sseA	-6.09377	0	11.5985	5.42051	Rhodanese-related sulfurtransferase
PTH_0136		1.77391	1.4e-26	7.2825	9.04128	Hypothetical protein
PTH_0137		0.791557	2.14e-10	6.5072	7.25229	Uncharacterized conserved protein
PTH_0138		1.12867	2.83e-32	8.83637	9.93647	Hypothetical protein
PTH_0139		5.59174	2.48e-25	1.68252	7.94151	Hypothetical protein
PTH_0140		2.05893	0.000673198	-0.861468	1.1456	Hypothetical protein
PTH_0141		1.77715	0.0394846	-1.13821	#NUM!	Hypothetical protein
PTH_0142		0.893067	1.8e-21	6.53807	7.406	Hypothetical protein
PTH_0143	ompR	-0.638432	3.07e-10	7.5386	6.84927	Response regulator
PTH_0144		0.606181	0.267592	3.19192	3.46929	Hypothetical protein
PTH_0145		1.34304	0.000694861	2.91545	4.07082	Hypothetical protein
PTH_0146		4.59325	1.38e-12	-1.60061	4.4609	Mn-containing catalase
PTH_0147		0.227681	0.473488	2.87326	2.91454	Predicted ATPase
PTH_0148		-0.630904	4.65e-15	8.87359	8.20403	Hypothetical protein
PTH_0149		-0.181036	0.741116	1.24998	0.630924	Transposase
PTH_0150		-0.227736	0.0409464	7.79775	7.52498	Hypothetical protein
PTH_0151	mod	-0.292516	0.00490465	8.36373	8.03074	Adenine specific DNA methylase Mod
PTH_0152		-0.422651	0.0196664	7.40133	6.92785	Restriction endonuclease
PTH_0153		-0.550124	6.08e-07	6.97834	6.37888	Hypothetical protein
PTH_0154		-0.265706	0.0608497	6.66088	6.36175	Uncharacterized conserved protein
PTH_0155		0.275392	0.0175166	7.39029	7.62705	Hypothetical membrane protein
PTH_0156		0.0646234	0.438691	8.1992	8.22192	Hypothetical membrane protein
PTH_0157		0.0147435	0.820107	8.23848	8.21652	Hypothetical membrane protein
PTH_0158		-0.102078	0.373464	7.86615	7.73345	Predicted ATPase
PTH_0159		0.410391	0.0175772	5.04269	5.40577	Hypothetical protein
PTH_0160		0.98372	0.161647	0.360956	0.45139	Hypothetical protein
PTH_0161		-0.209955	0.122758	9.93499	9.6889	Hypothetical protein
PTH_0162		2.11874	0.00112431	-1.8809	0.185812	Hypothetical protein
PTH_0163		1.4173	0.0598498	-1.5997	-0.575378	Hypothetical protein
PTH_0164		-0.969867	1e-10	9.42379	8.40712	Predicted transcriptional regulator
PTH_0165		2.31712	0.00410232	-3.15758	-0.121023	Hypothetical protein
PTH_0166		NA	NA	#NUM!	#NUM!	Hypothetical protein
PTH_0167		2.22806	0.00788805	-4.04425	-1.52275	Hypothetical protein
PTH_0168		0.925345	3.17e-20	6.85732	7.74682	Hypothetical membrane protein
PTH_0169		1.69797	1.37e-05	4.55438	6.32791	Hypothetical protein
PTH_0170		0.441582	0.0116349	3.56582	3.95289	Hypothetical membrane protein
PTH_0171		0.185906	0.679154	2.98259	2.86696	Hypothetical membrane protein
PTH_0172		-0.0570158	0.930429	3.91246	3.36193	Hypothetical protein
PTH_0173		-0.0188538	0.963175	3.52032	3.33852	Hypothetical protein
PTH_0174		0.588172	0.0535258	7.58891	8.17326	Hypothetical protein
PTH_0175		1.30103	1.13e-38	9.35882	10.631	Hypothetical protein
PTH_0176		0.739564	0.00858745	5.97716	6.66608	Hypothetical protein
PTH_0177		1.17717	0.0687527	2.46817	3.37087	Hypothetical protein
PTH_0178		0.274558	0.642037	0.641806	0.27427	Hypothetical protein
PTH_0179		-1.33667	1.9e-17	7.90472	6.51548	Hypothetical protein
PTH_0180		-0.391132	0.00023436	8.87086	8.44677	Hypothetical protein
PTH_0181	pinR	-0.0443961	0.832977	4.0172	3.89266	Site-specific recombinases
PTH_0182		1.80471	0.028814	-0.313423	0.785867	Hypothetical protein
PTH_0183		2.89836	4.82e-05	-1.76876	2.0917	Hypothetical protein
PTH_0184		4.21005	7.92e-09	#NUM!	3.6458	Hypothetical protein
PTH_0185		2.11689	5.03e-07	1.2281	3.42151	Hypothetical membrane protein
PTH_0186		1.87743	3.48e-06	0.368582	2.20966	Hypothetical membrane protein
PTH_0187	csgD	-0.68799	1.93e-05	8.41672	7.67484	DNA-binding HTH domain-containing proteins
PTH_0188		-0.287496	0.0518403	8.69695	8.37424	Hypothetical membrane protein
PTH_0189	vacB	-0.407373	0.00173183	8.58903	8.12572	Predicted RNA binding protein
PTH_0190		0.557741	2.57e-07	6.4964	7.02741	Hypothetical protein
PTH_0191		1.59163	1.49e-21	4.32495	5.90429	Hypothetical membrane protein
PTH_0192		-0.847264	0.0249878	7.23139	6.31957	Hypothetical membrane protein
PTH_0193		0.761021	0.37599	6.08453	7.12283	Hypothetical protein
PTH_0194		-1.25564	9.57e-15	8.66344	7.36376	Hypothetical membrane protein
PTH_0195		0.822978	0.189446	5.90005	6.82701	Hypothetical protein
PTH_0196	benE	1.05743	0.101022	4.02841	5.23657	Uncharacterized protein
PTH_0197	mesJ	0.258731	0.00309676	7.61778	7.84343	Predicted ATPase
PTH_0198	hflB	-0.86652	7.56e-43	10.0299	9.12928	ATP-dependent Zn proteases
PTH_0199	ndk	-0.837242	8.99e-08	8.43649	7.54718	Nucleoside diphosphate kinase
PTH_0200	mIS1	0.423395	3.17e-06	8.8821	9.27837	Formyltetrahydrofolate synthetase
PTH_0201		0.332994	0.0083412	6.77166	7.06225	Hypothetical membrane protein
PTH_0202		1.23672	8.63e-07	1.96613	3.1277	Hypothetical membrane protein
PTH_0203		0.165256	0.0362984	7.88487	8.01614	Hypothetical membrane protein
PTH_0204	folB	-0.256313	0.141778	6.94076	6.61077	Dihydroneopterin aldolase
PTH_0205	folK	-0.0518298	0.712442	8.29511	8.1991	7,8-dihydro-6-hydroxymethylpterin-pyrophosphokinase
PTH_0206		-0.504364	0.00213957	9.17977	8.64645	Hypothetical protein
PTH_0207	thiH	-0.29799	0.189227	10.067	9.74977	Thiamine biosynthesis enzyme ThiH and related uncharacterized enzymes
PTH_0208		-0.380938	0.0318033	10.0732	9.66886	Predicted periplasmic solute-binding protein
PTH_0209	thiH	-0.702524	1.22e-06	9.85938	9.12686	Thiamine biosynthesis enzyme ThiH and related uncharacterized enzymes
PTH_0210	pnp	-0.741555	2.84e-05	9.61303	8.84167	Purine nucleoside phosphorylase
PTH_0211	acrR	-0.740351	6.18e-09	10.0317	9.26028	Transcriptional regulator
PTH_0212	splB	0.528398	0.0560579	2.90429	3.2773	DNA repair photolyase
PTH_0213		NA	NA	#NUM!	#NUM!	Hypothetical protein
PTH_0214	xerD	NA	NA	#NUM!	#NUM!	Site-specific recombinase XerD
PTH_0215		NA	NA	#NUM!	#NUM!	Hypothetical protein
PTH_0216	mod	-0.982073	1.25e-09	6.98361	5.9495	Adenine specific DNA methylase Mod
PTH_0217		-1.31526	5.57e-15	6.54228	5.16413	Hypothetical protein
PTH_0218		-0.897187	0.00224799	6.68214	5.67333	Uncharacterized conserved protein
PTH_0219		0.768184	0.000472888	7.30331	8.0591	Uncharacterized conserved protein
PTH_0220	panB	0.021808	0.89643	7.15189	7.14055	Ketopantoate hydroxymethyltransferase
PTH_0221	panC	0.201377	0.0664109	7.15127	7.32193	Panthothenate synthetase
PTH_0222	panD	0.0633361	0.583286	7.75129	7.78452	Aspartate 1-decarboxylase
PTH_0223	nadB	-0.379349	0.00100014	9.5322	9.12547	Aspartate oxidase
PTH_0224		-0.00545872	0.993127	3.34422	1.99417	Hypothetical protein
PTH_0225		-0.216076	0.0485522	7.28096	7.01743	Hypothetical protein
PTH_0226	nadC	0.229554	0.108649	8.39018	8.59027	Nicotinate-nucleotide pyrophosphorylase
PTH_0227		0.607528	0.300661	1.15984	1.50465	Hypothetical protein
PTH_0228	nifS	0.199826	0.211165	9.00294	9.18139	Cysteine sulfinate desulfinase/cysteine desulfurase and related enzymes
PTH_0229	nadA	0.151554	0.165386	7.75558	7.8731	Quinolinate synthase
PTH_0230		-0.00856008	0.938534	8.34315	8.28228	Hypothetical membrane protein
PTH_0231	zntA	0.906158	5.84e-18	4.47879	5.34053	Cation transport ATPase
PTH_0232	arsR	0.345492	0.261225	4.20332	4.3633	Predicted transcriptional regulator
PTH_0233	zntA	-0.800454	0.00350929	4.49203	3.58685	Cation transport ATPase
PTH_0234		-1.03949	2.94e-09	7.42829	6.30843	Predicted transcriptional regulator
PTH_0235	tauA	1.21105	0.00144099	3.80807	5.04009	ABC-type nitrate/sulfonate/bicarbonate transport system, periplasmic components
PTH_0236	tauB	1.92855	2.08e-08	4.1469	6.12446	ABC-type nitrate/sulfonate/bicarbonate transport system, ATPase component
PTH_0237	tauC	1.35402	8.69e-06	2.89697	4.22218	ABC-type nitrate/sulfonate/bicarbonate transport systemM permease component
PTH_0238	cysC	1.3471	3.59e-06	3.28749	4.61574	Adenylylsulfate kinase and related kinases
PTH_0239	sdhA	0.385736	0.446892	2.38223	2.68796	Succinate dehydrogenase/fumarate reductase, flavoprotein subunit
PTH_0240		0.551778	0.316098	2.3428	2.51283	Ferredoxin
PTH_0241	mET3	0.739108	0.0113035	2.98459	3.66939	ATP sulfurylase
PTH_0242	dsrA	-0.636352	0.208236	2.1911	0.921375	Dissimilatory sulfite reductase (desulfoviridin), alpha and beta subunits
PTH_0243	sirA	1.65303	0.05288	-1.68402	#NUM!	Predicted redox protein
PTH_0244	thiF	-0.713177	0.186803	2.09574	0.649307	Dinucleotide-utilizing enzymes
PTH_0245		-0.504273	0.166495	2.88154	2.08557	Hypothetical protein
PTH_0246		-0.790086	3.56e-06	4.73746	3.8183	Hypothetical protein
PTH_0247	cysK	-0.925224	4.06e-07	7.68916	6.71727	Cysteine synthase
PTH_0248		-0.687877	0.0122869	6.19625	5.32569	Hypothetical protein
PTH_0249	bioB	0.0593686	0.785907	4.69485	4.67929	Biotin synthase and related enzymes
PTH_0250	mET2	-0.621054	0.161895	1.90537	0.635515	Homoserine acetyltransferase
PTH_0251		1.11062	0.0576939	0.826504	1.70133	Hypothetical protein
PTH_0252		-0.0591452	0.868685	3.02423	2.76851	ATP-utilizing enzymes
PTH_0253	mET17	-0.243976	0.186049	4.48037	4.1757	O-acetylhomoserine sulfhydrylase
PTH_0254		-0.435042	0.294116	4.37285	3.61461	Hypothetical membrane protein
PTH_0255	birA	0.824743	4.09e-08	7.95616	8.76137	Biotin-(acetyl-CoA carboxylase) ligase
PTH_0256		1.65917	1.97e-09	4.32812	5.98258	Hypothetical membrane protein
PTH_0257		-0.740827	7.97e-11	8.44754	7.63874	Hypothetical protein
PTH_0258		-0.811117	3.53e-24	8.8844	8.03548	Putative transcriptional regulator
PTH_0259		0.0553467	0.848041	7.67739	7.69386	TRNA-dihydrouridine synthase
PTH_0260		-0.548275	0.00182287	7.84074	7.23262	Hypothetical protein
PTH_0261		-0.446913	0.00381448	8.34018	7.85532	Predicted dehydrogenase
PTH_0262	greA	-0.820675	4.84e-07	8.59045	7.70399	Transcription elongation factor
PTH_0263	lysU	-0.386532	0.0125468	8.92201	8.49634	Lysyl-tRNA synthetase
PTH_0264		0.610908	1.33e-05	7.29975	7.88794	Hypothetical membrane protein
PTH_0265		0.961859	5.31e-17	6.47821	7.40381	Hypothetical membrane protein
PTH_0266		-0.0120099	0.932947	6.18312	6.1191	Regulator of polyketide synthase expression
PTH_0267		-0.191672	0.623515	1.64182	1.15568	Hypothetical protein
PTH_0268	atoD	0.92415	0.0571735	1.17531	1.84178	Acyl CoA:acetate/3-ketoacid CoA transferase, alpha subunit
PTH_0269	atoA	0.606074	0.292519	1.01217	1.17227	Acyl CoA:acetate/3-ketoacid CoA transferase, beta subunit
PTH_0270	paaJ	0.161964	0.729882	1.42464	1.28663	Acetyl-CoA acetyltransferase
PTH_0271	tdh	0.337771	0.501052	1.68319	1.81087	Threonine dehydrogenase and related Zn-dependent dehydrogenases
PTH_0272	fadB	1.06359	0.000596142	2.11196	3.06928	3-hydroxyacyl-CoA dehydrogenase
PTH_0273		0.802185	0.0369255	1.34638	1.9542	Hypothetical protein
PTH_0274	atoE	1.22353	0.000989331	1.44179	2.51522	Short chain fatty acids transporter
PTH_0275	atoE	1.10129	0.0600659	1.22425	2.03874	Short chain fatty acids transporter
PTH_0276		0.146564	0.705329	2.99541	2.92492	Predicted metal-dependent hydrolase
PTH_0277		-1.48441	4.12e-08	5.78292	4.16811	Hypothetical membrane protein
PTH_0278	ccmA	-1.47241	4.67e-16	6.24292	4.69733	ABC-type multidrug transport system, ATPase component
PTH_0279		-1.01607	0.000255305	5.40511	4.11308	Predicted transcriptional regulator
PTH_0280	ctsR	-0.597035	0.000204326	6.57936	5.89598	Transcriptional repressor of class III stress genes
PTH_0281		-0.766013	1.38e-05	6.28619	5.43718	Uncharacterized protein
PTH_0282		0.278716	0.00884722	6.21814	6.46029	Argininekinase
PTH_0283	clpA	-0.301068	0.00232558	7.48307	7.14732	ATPase with chaperone activity, ATP-binding subunit
PTH_0284		1.32422	7.69e-31	5.87576	7.17671	Transposase and inactivated derivatives
PTH_0285	sms	0.450916	0.0239278	9.61677	10.0569	Predicted ATP-dependent serine protease
PTH_0286		-0.249801	0.0850689	9.01624	8.73497	Predicted nucleic acid-binding protein
PTH_0287		-0.30305	0.00270871	10.3886	10.0521	Transcriptional regulator
PTH_0288		-0.0408322	0.662095	9.52544	9.45208	Integral membrane protein
PTH_0289	ispD	0.0350611	0.756911	8.76405	8.76553	4-diphosphocytidyl-2-methyl-D-erithritol synthase
PTH_0290	ispF	1.75135	1.28e-34	10.0289	11.7656	2C-methyl-D-erythritol 2,4-cyclodiphosphate synthase
PTH_0291		0.51002	0.00943533	6.65619	7.1432	Hypothetical protein
PTH_0292		-0.483216	0.0472917	6.22329	5.65043	Hypothetical protein
PTH_0293	glnS	-0.68775	1.03e-19	9.30114	8.57882	Glutamyl-and glutaminyl-tRNA synthetases
PTH_0294	cysE	-0.955751	1.09e-12	8.56621	7.56644	Serine acetyltransferase
PTH_0295	cysS	-0.246615	0.012083	9.75047	9.4738	Cysteinyl-tRNA synthetase
PTH_0296		-0.738658	8.89e-16	9.93967	9.15909	Uncharacterized protein conserved in bacteria
PTH_0297		-0.222493	0.699046	1.44516	0.762726	Hypothetical protein
PTH_0298	tHY1	-0.953051	2.19e-38	10.0927	9.10432	Predicted alternative thymidylate synthase
PTH_0299	spoU	-1.00541	1.29e-18	9.2052	8.16146	RRNA methylases
PTH_0300		-0.357476	0.0104749	9.72688	9.3374	Predicted RNA binding protein
PTH_0301	rpoE	-0.576263	7.09e-09	10.8851	10.2765	DNA-directed RNA polymerase specialized sigma subunit, sigma24 homolog
PTH_0302	tufB	-0.482656	0.000729067	9.98203	9.45312	GTPase-translation elongation factors
PTH_0303	rpmG	-0.838526	1.96e-18	12.5227	11.6438	Ribosomal protein L33
PTH_0304		-1.00643	1.16e-06	12.2246	11.1596	Hypothetical membrane protein
PTH_0305	nusG	-1.25391	1.51e-20	10.4878	9.18239	Transcription antiterminator
PTH_0306	rplK	-1.1148	1.06e-14	11.2041	10.0419	Ribosomal protein L11
PTH_0307	rplA	-1.24784	1.25e-22	11.1717	9.88444	Ribosomal protein L1
PTH_0308	rplJ	-0.598923	0.00227112	11.2689	10.6312	Ribosomal protein L10
PTH_0309	rplL	-0.845286	1.17e-05	11.197	10.3059	Ribosomal protein L7/L12
PTH_0310		0.390418	0.0109154	6.16632	6.5139	HD-GYP domain
PTH_0311		-0.00245816	0.987427	6.30462	6.25411	Uncharacterized conserved protein
PTH_0312	rpoB	0.0379307	0.744771	9.7416	9.75009	DNA-directed RNA polymerase, beta subunit/140 kD subunit
PTH_0313	rpoC	0.0138459	0.930429	9.83549	9.82087	DNA-directed RNA polymerase, beta' subunit/160 kD subunit
PTH_0314	rPL8A	-0.26181	0.144646	10.6411	10.332	Ribosomal protein HS6-type
PTH_0315	rpsL	-0.678846	0.000362958	11.4639	10.7397	Ribosomal protein S12
PTH_0316	rpsG	-0.824745	0.000184156	11.1997	10.3228	Ribosomal protein S7
PTH_0317	fusA	-1.05283	5.35e-09	10.8713	9.77515	Translation elongation factors
PTH_0318	tufB	-0.842525	0.00244013	9.50738	8.60237	GTPase-translation elongation factors
PTH_0319	rpsJ	-0.885629	0.000238405	10.5976	9.65818	Ribosomal protein S10
PTH_0320	rplC	-0.684029	6.67e-06	10.493	9.76894	Ribosomal protein L3
PTH_0321	rplD	-0.885049	0.000374157	10.7548	9.81644	Ribosomal protein L4
PTH_0322	rplW	-0.848663	0.000572436	10.2724	9.36338	Ribosomal protein L23
PTH_0323	rplB	-0.908753	3.12e-05	10.7315	9.77306	Ribosomal protein L2
PTH_0324	rpsS	-0.788441	0.000599551	10.3255	9.4779	Ribosomal protein S19
PTH_0325	rplV	-0.951214	1.39e-05	10.1662	9.15365	Ribosomal protein L22
PTH_0326	rpsC	-0.876705	9.67e-08	10.0653	9.13785	Ribosomal protein S3
PTH_0327	rplP	-0.913802	0.000165227	8.76541	7.78152	Ribosomal protein L16/L10E
PTH_0328	rpmC	-0.780182	0.0117632	9.9633	9.09592	Ribosomal protein L29
PTH_0329	rpsQ	-0.950246	0.000208409	10.4898	9.46646	Ribosomal protein S17
PTH_0330	rplN	-0.91283	0.000206143	9.04702	8.0556	Ribosomal protein L14
PTH_0331	rplX	-0.674111	0.000813675	9.51929	8.7835	Ribosomal protein L24
PTH_0332	rplE	-0.917318	5.63e-05	10.3221	9.33877	Ribosomal protein L5
PTH_0333	rpsH	-0.816587	0.000338252	10.47	9.58962	Ribosomal protein S8
PTH_0334	rplF	-0.893527	6.97e-07	10.6867	9.73762	Ribosomal protein L6P/L9E
PTH_0335	rplR	-1.03256	8.39e-10	10.3146	9.22614	Ribosomal protein L18
PTH_0336	rpsE	-1.22863	2.35e-15	10.1096	8.82802	Ribosomal protein S5
PTH_0337	rpmD	-0.964702	3.18e-08	9.15827	8.12154	Ribosomal protein L30/L7E
PTH_0338	rplO	-1.2794	1.89e-19	9.58654	8.25242	Ribosomal protein L15
PTH_0339		0.16238	0.8162	0.968019	-0.0325947	Hypothetical protein
PTH_0340	secY	-1.20798	1.54e-33	10.3061	9.05427	Preprotein translocase subunit SecY
PTH_0341	map	-1.1379	1.2e-08	9.4775	8.27645	Methionine aminopeptidase
PTH_0342	rPL14A	-1.18128	1.18e-05	8.77235	7.49433	Ribosomal protein L14E/L6E/L27E
PTH_0343	infA	-1.0607	0.00010768	8.99707	7.84041	Translation initiation factor 1
PTH_0344	rpmJ	-0.982416	4.55e-05	10.2037	9.14291	Ribosomal protein L36
PTH_0345	rpsM	-1.36047	4.21e-14	9.97925	8.55481	Ribosomal protein S13
PTH_0346	rpsK	-1.23931	7.26e-09	9.87171	8.56122	Ribosomal protein S11
PTH_0347	rpsD	-1.51632	1.35e-19	9.07464	7.49727	Ribosomal protein S4 and related proteins
PTH_0348		-0.190733	0.806751	0.360499	-1.91225	Hypothetical protein
PTH_0349	rpoA	-0.650586	0.00010951	10.49	9.79234	DNA-directed RNA polymerase, alpha subunit/40 kD subunit
PTH_0350	rplQ	-1.36438	7.59e-26	9.55917	8.14057	Ribosomal protein L17
PTH_0351	cbiO	-1.23724	1.12e-14	9.67519	8.39836	ABC-type cobalt transport system, ATPase component
PTH_0352	cbiO	-1.0364	1.04e-16	10.4622	9.38851	ABC-type cobalt transport system, ATPase component
PTH_0353		-0.191005	0.692698	2.3618	1.94774	Hypothetical protein
PTH_0354	cbiQ	-1.02797	3.26e-13	9.0956	8.03258	ABC-type cobalt transport system, permease component CbiQ and related transporters
PTH_0355	truA	-1.32179	9.05e-23	9.26588	7.89866	Pseudouridylate synthase
PTH_0356	rplM	-1.42406	6.41e-25	11.3573	9.892	Ribosomal protein L13
PTH_0357	rpsI	-1.29989	9.65e-22	11.8027	10.4647	Ribosomal protein S9
PTH_0358		-1.24964	6.32e-12	8.62353	7.30353	Predicted nucleotidyltransferases
PTH_0359		-0.393917	0.00595403	9.05123	8.60251	Hypothetical protein
PTH_0360		-0.114099	0.433172	10.1379	9.99469	Hypothetical membrane protein
PTH_0361	amiC	0.490164	0.0146256	8.48646	8.95828	N-acetylmuramoyl-L-alanine amidase
PTH_0362		0.0868606	0.909051	0.828429	0.102542	Hypothetical protein
PTH_0363		0.126062	0.611717	6.68597	6.71316	Hypothetical regulator protein
PTH_0364		0.327356	0.0453196	7.14322	7.41396	Predicted nucleic acid-binding protein
PTH_0365		0.271868	0.198101	6.44543	6.61278	Transposase IS3/IS911
PTH_0366		0.534945	0.320542	1.84366	2.10177	Hypothetical protein
PTH_0367		-0.585152	0.0319423	5.74662	5.02585	Hypothetical protein
PTH_0368		-0.0576428	0.830231	6.07035	5.92549	Hypothetical protein
PTH_0369		0.221372	0.411393	4.66118	4.75445	Hypothetical protein
PTH_0370		0.0911754	0.831252	4.43566	4.29204	Hypothetical protein
PTH_0371		-0.203419	0.569273	4.03184	3.59229	Hypothetical protein
PTH_0372		0.374267	0.66189	2.03185	#NUM!	Hypothetical protein
PTH_0373		-0.017955	0.964334	4.5198	4.2941	Hypothetical protein
PTH_0374	uma2	-0.227117	0.583306	3.96938	3.57236	Uncharacterized protein conserved in cyanobacteria
PTH_0375		-0.814746	2.24e-13	9.02385	8.17365	Hypothetical protein
PTH_0376		-0.87888	2e-38	9.11379	8.19737	Predicted membrane protein
PTH_0377		-1.13221	9.12e-23	8.84509	7.67485	Predicted metal-dependent membrane protease
PTH_0378	fixC	1.12551	5.65e-18	10.0374	11.1444	Dehydrogenases
PTH_0379	mviM	-0.190449	0.188993	8.29185	8.05814	Predicted dehydrogenases and related proteins
PTH_0380		-0.127033	0.652152	7.76909	7.58559	Carbonic anhydrases/acetyltransferases
PTH_0381	wecC	0.304241	0.00663836	9.19193	9.46162	UDP-N-acetyl-D-mannosaminuronate dehydrogenase
PTH_0382	wcaA	0.0186123	0.855598	8.45145	8.43752	Glycosyltransferases
PTH_0383		-0.0987504	0.508228	8.35444	8.21446	Uncharacterized protein conserved in archaea
PTH_0384	wecB	-0.0730369	0.594375	8.70585	8.59804	UDP-N-acetylglucosamine 2-epimerase
PTH_0385		-0.0369733	0.850074	8.89869	8.82648	Hypothetical protein
PTH_0386	paaK	-0.360582	0.0561671	8.4976	8.09931	Coenzyme F390 synthetase
PTH_0387	rfaG	0.262471	0.116635	8.76973	9.00091	Glycosyltransferase
PTH_0388		0.358947	0.0641744	4.00924	4.32317	Hypothetical protein
PTH_0389		0.306693	0.600286	0.427275	0.276705	Hypothetical protein
PTH_0390	rfaG	0.552894	1.1e-07	7.38059	7.90349	Glycosyltransferase
PTH_0391		0.231927	0.196306	7.04628	7.24588	Hypothetical membrane protein
PTH_0392		0.135612	0.131267	6.93511	7.02221	Hypothetical protein
PTH_0393	wecE	0.030551	0.759178	8.23428	8.22995	Predicted pyridoxal phosphate-dependent enzyme
PTH_0394	rfbX	-0.216219	0.0754726	6.38598	6.12491	Membrane protein
PTH_0395		-0.0233407	0.953091	6.21633	5.95559	Hypothetical membrane protein
PTH_0396		-0.120078	0.704716	5.89215	5.67486	Hypothetical protein
PTH_0397	relE	0.452678	0.249283	4.29039	4.62243	Cytotoxic translational repressor
PTH_0398	manB	0.902354	3.23e-19	6.81228	7.68393	Phosphomannomutase
PTH_0399		0.213641	0.510987	5.00605	5.06186	Hypothetical membrane protein
PTH_0400		-0.927095	0.000724847	3.90004	2.86565	Hypothetical protein
PTH_0401		0.152315	0.354571	7.42518	7.50306	Hypothetical protein
PTH_0402		-0.50098	0.0312265	6.94863	6.34775	Hypothetical protein
PTH_0403		-0.471937	0.0593001	6.16169	5.58262	Predicted nucleic acid-binding protein
PTH_0404	uma2	-0.0984981	0.506089	6.86457	6.722	Uncharacterized protein conserved in cyanobacteria
PTH_0405		2.39164	0.000772538	-0.719898	2.03387	Hypothetical protein
PTH_0406		2.13034	0.00224616	-0.921206	1.39758	Hypothetical protein
PTH_0407		-0.613222	0.0013716	7.0685	6.35191	Hypothetical membrane protein
PTH_0408		0.787912	1.25e-09	7.84341	8.59848	HD superfamily phosphohydrolases
PTH_0409		1.20761	1.27e-08	7.93107	9.10539	Hypothetical protein
PTH_0410		0.0201168	0.833016	7.83575	7.82587	Hypothetical protein
PTH_0411	vapC	-0.248069	0.2718	5.55157	5.19901	Predicted nucleic acid-binding protein
PTH_0412	abrB	-0.810797	3.17e-06	7.81348	6.90934	Regulators of stationary/sporulation gene expression
PTH_0413	lolE	-0.208345	0.258878	6.86259	6.61052	ABC-type transport system, involved in lipoprotein release, permeasecomponent
PTH_0414	salX	0.690497	4.4e-05	8.39806	9.07169	ABC-type antimicrobial peptide transport system, ATPase component
PTH_0415		-0.0289757	0.854214	8.82991	8.77434	Hypothetical membrane protein
PTH_0416		-0.316003	0.00633471	8.14037	7.78779	Hypothetical membrane protein
PTH_0417		1.11178	4.08e-19	10.9327	12.0257	Hypothetical membrane protein
PTH_0418		0.0408153	0.666117	8.89609	8.90069	Hypothetical protein
PTH_0419		1.27591	3.73e-09	9.05881	10.3329	Hypothetical membrane protein
PTH_0420		0.573985	1.24e-06	10.4745	11.0154	Hypothetical membrane protein
PTH_0421		1.22753	8.78e-09	9.84902	11.0656	Hypothetical protein
PTH_0422		1.25654	2.78e-10	10.5451	11.7869	Hypothetical protein
PTH_0423		-0.0317535	0.834951	7.30473	7.20875	Hypothetical protein
PTH_0424		1.91218	2.23e-05	2.93213	4.84848	Hypothetical protein
PTH_0425		0.833908	0.127365	2.06005	2.493	Hypothetical membrane protein
PTH_0426		0.733981	0.115699	1.60066	1.93057	Hypothetical protein
PTH_0427		1.75712	0.0432459	-1.97149	#NUM!	Hypothetical membrane protein
PTH_0428		1.54675	2.95e-05	2.30636	3.85452	Hypothetical protein
PTH_0429		2.74563	2.49e-06	0.188668	3.14606	Hypothetical membrane protein
PTH_0430		2.54953	9.16e-09	1.69417	4.33451	Hypothetical protein
PTH_0431	spoVK	2.97127	2.14e-10	1.25536	4.44273	ATPase
PTH_0432		3.32205	5.09e-11	0.246723	3.87636	MoxR-like ATPase
PTH_0433		3.71952	3.01e-09	-1.02155	3.76405	Hypothetical protein
PTH_0434		4.02679	2.92e-08	-2.62807	3.76928	Hypothetical protein
PTH_0435		5.27216	3.1e-14	-3.03797	5.73966	Hypothetical membrane protein
PTH_0436		-0.0117625	0.9725	4.64637	4.47966	Hypothetical membrane protein
PTH_0437		-0.80977	0.0473359	4.08067	2.87398	Uncharacterized conserved protein
PTH_0438	amiC	2.06425	8.54e-17	7.45779	9.53768	N-acetylmuramoyl-L-alanine amidase
PTH_0439	arsR	-0.542097	0.00889789	9.41501	8.83994	Predicted transcriptional regulator
PTH_0440		-1.62657	2.76e-23	7.72724	6.04486	Predicted methyltransferase
PTH_0441	galE	1.06273	3.82e-14	8.14652	9.19034	UDP-glucose 4-epimerase
PTH_0442		0.40248	0.0574075	7.45436	7.83804	Hypothetical membrane protein
PTH_0443	perM	-0.472488	0.00574115	5.65974	5.13824	Predicted permease
PTH_0444	gltD	0.0238131	0.902528	9.66462	9.66897	NADPH-dependent glutamate synthase beta chain and related oxidoreductases
PTH_0445		0.461705	0.0748649	9.53265	9.99081	Hypothetical membrane protein
PTH_0446	marR	2.57079	7.39e-11	4.92836	7.5883	Transcriptional regulator
PTH_0447		-0.345093	0.0509396	8.91461	8.51329	Hypothetical protein
PTH_0448	corA	0.269346	0.142794	6.70916	6.93168	Mg2+ and Co2+ transporters
PTH_0449	degQ	0.250053	0.0970587	9.03008	9.25769	Trypsin-like serine proteases
PTH_0450	ompR	-0.518052	1.67e-05	6.76159	6.18063	Response regulator
PTH_0451	baeS	0.730611	5.59e-08	6.38537	7.08819	Signal transduction histidine kinase
PTH_0452	arsB	-0.544704	3.2e-08	7.78616	7.19811	Na+/H+ antiporter NhaD and related arsenite permeases
PTH_0453		-0.773645	7.82e-07	8.73559	7.91148	Hypothetical protein
PTH_0454	arsB	-0.709768	1.59e-06	6.73656	5.9831	Na+/H+ antiporter NhaD and related arsenite permeases
PTH_0455		-0.472371	8.28e-09	8.92491	8.4207	Hypothetical protein
PTH_0456		-0.602226	0.00166369	6.88675	6.22054	Hypothetical protein
PTH_0457	trkG	-0.243398	0.0723979	8.05949	7.78678	Trk-type K+ transport systems, membrane components
PTH_0458	livK	2.47521	6.14e-21	8.17591	10.6727	ABC-type branched-chain amino acid transport systems, periplasmic component
PTH_0459	livH	1.85941	1.34e-11	7.06856	8.94594	Branched-chain amino acid ABC-type transport system, permease components
PTH_0460	livM	1.90829	9.13e-13	7.2465	9.17468	ABC-type branched-chain amino acid transport system, permeasecomponent
PTH_0461	livG	2.50286	5.33e-24	7.24471	9.76455	ABC-type branched-chain amino acid transport systems, ATPase component
PTH_0462	livF	1.86311	3.26e-17	7.03673	8.89433	ABC-type branched-chain amino acid transport systems, ATPase component
PTH_0463		-0.257475	0.386228	6.05384	5.6844	Uncharacterized homolog of the cytoplasmic domain of flagellar protein FhlB
PTH_0464		1.94167	0.00235029	0.758326	2.54178	Hypothetical membrane protein
PTH_0465		1.85441	1.33e-14	6.86094	8.73465	Hypothetical protein
PTH_0466	rhtB	0.758668	4.3e-06	7.96018	8.69889	Putative threonine efflux protein
PTH_0467		-0.713582	2.31e-08	8.69509	7.94827	Hypothetical protein
PTH_0468	pflA	-0.790243	1.36e-08	8.65372	7.82789	Pyruvate-formate lyase-activating enzyme
PTH_0469		-0.476936	6.92e-07	8.77211	8.26281	Hypothetical protein
PTH_0470		-0.223137	0.0309904	9.95329	9.70189	Glycosyltransferases, probably involved in cell wall biogenesis
PTH_0471	cbiO	-0.694439	3.15e-09	8.90892	8.18074	ABC-type cobalt transport system, ATPase component
PTH_0472	paaK	-1.12717	0.00807947	10.1477	8.9398	Coenzyme F390 synthetase
PTH_0473		-2.02339	3.17e-40	7.23594	5.14724	Hypothetical membrane protein
PTH_0474	nfnB	-0.390298	3.8e-06	8.37564	7.92989	Nitroreductase
PTH_0475		0.141726	0.185197	8.49722	8.60266	Hypothetical protein
PTH_0476		0.3832	0.000649651	7.20724	7.54594	Hypothetical protein
PTH_0477	iclR	-2.17868	5.58e-39	9.52759	7.27609	Transcriptional regulator
PTH_0478		-4.70565	6.14e-70	12.3431	7.48432	Hypothetical protein
PTH_0479		-4.85343	3.17e-60	12.2875	7.24957	Hypothetical protein
PTH_0480	nadC	-4.3797	4.08e-46	12.4867	7.93522	Nicotinate-nucleotide pyrophosphorylase
PTH_0481		-6.38286	2.39e-51	10.9693	4.06747	2-keto-4-pentenoate hydratase
PTH_0482	mhpF	-5.86822	2.82e-18	11.8033	4.59253	Acetaldehydede hydrogenase
PTH_0483	leuA	-6.79772	1.9e-45	11.7372	4.25621	Isopropylmalate/homocitrate/citramalate synthases
PTH_0484	eutG	-4.67631	3.5e-15	12.2495	6.85532	Alcohol dehydrogenase
PTH_0485		-5.64858	2.05e-34	12.6022	6.46727	Hypothetical protein
PTH_0486	hycB	-5.43829	1.84e-26	11.6262	5.56325	Fe-S-cluster
PTH_0487		-5.51279	9.09e-34	12.2768	6.30758	Aldehyde:ferredoxin oxidoreductase
PTH_0488	eutG	-4.75536	5.35e-09	13.653	6.73464	Alcohol dehydrogenase
PTH_0489		-6.27291	3.56e-25	11.3448	3.96873	Hypothetical membrane protein
PTH_0490		-6.59813	3.54e-40	10.6779	3.37683	Acyl-CoA synthetase
PTH_0491	pta	-7.01646	9.99e-172	10.4863	3.22079	BioD-like N-terminal domain of phosphotransacetylase
PTH_0492	putP	-4.53632	2.06e-142	9.48646	4.86621	Na+/proline symporter
PTH_0493		-4.20045	2.46e-19	7.60971	2.45053	Hypothetical protein
PTH_0494		-4.57883	6.47e-49	6.63446	1.68445	Aldehyde:ferredoxin oxidoreductase
PTH_0495	eutG	-4.34543	1.14e-131	8.16243	3.70963	Alcohol dehydrogenase
PTH_0496	ubiD	-3.67487	1.42e-154	8.724	4.99733	3-polyprenyl-4-hydroxybenzoate decarboxylase and related decarboxylases
PTH_0497	thiS	-3.0399	1.34e-59	10.0578	6.91937	Sulfur transfer protein
PTH_0498	thiF	-2.49205	9.62e-54	9.51579	6.96686	Dinucleotide-utilizing enzymes
PTH_0499		-0.278162	0.301969	5.62569	5.20062	Predicted nucleic acid-binding protein
PTH_0500	abrB	0.46957	0.310914	3.7742	4.00851	Regulators of stationary/sporulation gene expression
PTH_0501	argC	1.20346	5.07e-31	8.21463	9.38579	Acetylglutamate semialdehyde dehydrogenase
PTH_0502	argJ	1.27413	3.38e-27	8.12069	9.36099	N-acetylglutamate synthase
PTH_0503	argB	1.10039	1.84e-19	7.26146	8.32498	Acetylglutamate kinase
PTH_0504	argD	0.876953	1.01e-21	7.77699	8.62121	Ornithine/acetylornithine aminotransferase
PTH_0505	carB	1.12169	6.66e-28	8.37253	9.46193	Carbamoylphosphate synthase large subunit
PTH_0506	argF	0.762488	1.72e-13	8.31516	9.04365	Ornithine carbamoyltransferase
PTH_0507	argG	0.799011	1.34e-15	8.29158	9.05547	Argininosuccinate synthase
PTH_0508	tyrR	-0.0502053	0.730917	5.24758	5.14146	Transcriptional regulator
PTH_0509		2.77978	1.28e-16	-0.223842	2.56567	Aldehyde:ferredoxin oxidoreductase
PTH_0510	eutG	2.21746	2.64e-22	2.4802	4.65174	Alcohol dehydrogenase
PTH_0511		1.30636	9.01e-06	1.94213	3.16992	Hypothetical protein
PTH_0512		0.877294	0.000257306	2.42217	3.16719	Acyl CoA:acetate/3-ketoacid CoA transferase
PTH_0513	caiA	1.51607	9.56e-12	2.66638	4.11777	Acyl-CoA dehydrogenases
PTH_0514	etf	1.48437	0.000451679	1.1578	2.49683	Electron transfer flavoprotein
PTH_0515	caiD	1.16192	1.4e-07	3.71195	4.80365	Enoyl-CoA hydratase/carnithine racemase
PTH_0516		-0.488692	0.0421068	5.91534	5.27945	Hypothetical protein
PTH_0517	argH	0.387085	0.000511597	9.32903	9.69038	Argininosuccinate lyase
PTH_0518	pheA	-1.07116	0.152436	8.23563	6.91075	Prephenate dehydratase
PTH_0519	aroA	-1.10551	0.0858769	9.13551	7.85654	3-deoxy-D-arabino-heptulosonate 7-phosphate (DAHP) synthase
PTH_0520		2.90379	0.00014104	-3.88597	0.954965	Hypothetical membrane protein
PTH_0521	bioB	1.7618	3.16e-09	2.02984	3.75696	Biotin synthase and related enzymes
PTH_0522		3.0326	7.88e-08	1.57571	4.98788	Hypothetical protein
PTH_0523		5.01433	9.55e-16	-3.62922	4.3771	Hypothetical protein
PTH_0524		0.697497	0.225591	3.33509	3.65618	Hypothetical protein
PTH_0525	ilvE	-0.302235	0.0855292	9.66538	9.32572	Branched-chain amino acid aminotransferase/4-amino-4-deoxychorismate lyase
PTH_0526	ilvD	-0.907071	1.85e-13	10.3396	9.4012	Dihydroxyacid dehydratase/phosphogluconate dehydratase
PTH_0527	ilvB	-1.12118	7.84e-17	10.0546	8.89721	Thiamine pyrophosphate-requiring enzymes
PTH_0528	ilvH	-1.21631	3.93e-10	9.87554	8.60216	Acetolactate synthase
PTH_0529	ilvC	-1.20555	6.05e-32	10.3586	9.11145	Ketol-acid reductoisomerase
PTH_0530	ilvB	-1.16234	8.92e-24	10.1944	8.99193	Thiamine pyrophosphate-requiring enzymes
PTH_0531	leuA	-1.31857	4.19e-15	9.90481	8.5313	Isopropylmalate/homocitrate/citramalate synthases
PTH_0532	leuC	-1.43955	2.27e-58	9.56083	8.07787	3-isopropylmalate dehydratase large subunit
PTH_0533	leuD	-1.52792	4.99e-51	9.69206	8.12306	3-isopropylmalate dehydratase small subunit
PTH_0534	leuB	-1.0846	2.6e-20	10.0527	8.93297	Isocitrate/isopropylmalate dehydrogenase
PTH_0535	leuA	-1.656	3.25e-144	10.2048	8.51201	Isopropylmalate/homocitrate/citramalate synthases
PTH_0536		-1.90718	1.49e-124	9.66197	7.70777	Uncharacterized conserved protein
PTH_0537		-1.73412	2.78e-81	10.5178	8.74613	Hypothetical protein
PTH_0538	manB	-1.42594	3.67e-65	9.24658	7.78163	Phosphomannomutase
PTH_0539	glmS	-1.68996	7.51e-49	9.30774	7.58017	Glucosamine 6-phosphate synthetase
PTH_0540		-0.381333	0.0579734	9.33753	8.90279	Hypothetical protein
PTH_0541		-1.3415	4.74e-12	6.67779	5.21696	Hypothetical protein
PTH_0542	azlC	-0.731935	2.18e-07	6.57516	5.76332	Predicted branched-chain amino acid permease
PTH_0543		-0.531634	0.00806349	6.28473	5.64528	Predicted membrane protein
PTH_0544		-0.754833	0.000632719	5.79684	4.92824	Hypothetical membrane protein
PTH_0545	arsR	-1.39516	1.64e-13	7.47789	5.98521	Predicted transcriptional regulator
PTH_0546		-0.421745	0.00174318	8.11992	7.6521	Hypothetical protein
PTH_0547		-0.20899	0.129389	8.61445	8.3602	MoxR-like ATPase
PTH_0548	coxE	-0.159445	0.00859949	9.299	9.1031	Hypothetical protein
PTH_0549		-0.225577	0.429434	7.2581	6.95502	Hypothetical protein
PTH_0550		0.393413	0.000435763	8.11627	8.46803	Hypothetical protein
PTH_0551	sirA	-6.50093	1.58e-245	12.3424	5.65527	Predicted redox protein
PTH_0552		-6.27075	0	10.98	4.578	Hypothetical protein
PTH_0553		4.48216	3.7e-14	-0.645651	5.45777	Hypothetical protein
PTH_0554		-0.552977	0.00091805	8.6868	8.10072	Hypothetical protein
PTH_0555		3.57198	1.93e-27	2.5119	6.21777	Hypothetical protein
PTH_0556		-0.509031	8.79e-07	8.25327	7.69988	Predicted ATPase
PTH_0557	fixC	0.237906	0.140139	9.24152	9.45837	Dehydrogenases
PTH_0558	rfaG	1.5673	1.92e-20	7.11108	8.65423	Glycosyltransferase
PTH_0559	gDB1	2.00004	4.32e-61	6.5022	8.47576	Glycogen debranching enzyme
PTH_0560	otsA	2.57255	1.42e-130	6.84014	9.39273	Trehalose-6-phosphate synthase
PTH_0561	otsB	2.74158	1.43e-103	7.45257	10.1849	Trehalose-6-phosphatase
PTH_0562		1.19741	0.00316539	1.78832	2.93865	Hypothetical membrane protein
PTH_0563		0.530093	0.139695	2.62415	2.92874	Hypothetical protein
PTH_0564		1.90434	8.65e-06	2.48852	4.42696	Hypothetical membrane protein
PTH_0565		-0.68748	0.000522042	6.02816	5.25781	Uncharacterized conserved protein
PTH_0566		-0.856553	0.0165314	5.45006	4.37657	Hypothetical protein
PTH_0567	comEC	-1.0787	1.54e-13	6.67543	5.56192	Predicted hydrolase
PTH_0568		-7.16885	2.16e-220	10.9063	3.48045	Activator of 2-hydroxyglutaryl-CoA dehydratase
PTH_0569		-7.16664	4.7e-57	10.0846	0.788406	Hypothetical protein
PTH_0570		-9.27103	4.49e-108	10.3868	-0.707987	Predicted permease
PTH_0571		-8.52304	1.99e-98	10.9168	0.881829	Hypothetical membrabe protein
PTH_0572	tauA	-9.32489	4.23e-155	10.9064	0.453579	ABC-type nitrate/sulfonate/bicarbonate transport system, periplasmic components
PTH_0573		-8.39412	3.74e-130	10.5199	1.06207	Hypothetical membrane protein
PTH_0574	tauC	-8.19806	9.25e-95	10.2358	0.803076	ABC-type nitrate/sulfonate/bicarbonate transport system, permease component
PTH_0575	tauC	-4.74619	3.24e-20	8.19715	0.0829716	ABC-type nitrate/sulfonate/bicarbonate transport system, periplasmic components
PTH_0576	tauB	-8.5528	8.82e-135	10.7015	1.27192	ABC-type nitrate/sulfonate/bicarbonate transport system, ATPase component
PTH_0577		-8.11395	2.46e-87	10.9964	1.08441	Hypothetical protein
PTH_0578	hgdB	-8.12721	2.88e-226	10.6551	2.01375	Benzoyl-CoA reductase/2-hydroxyglutaryl-CoA dehydratase subunit
PTH_0579	bisC	-3.92762	3.86e-228	9.86142	5.88825	Anaerobic dehydrogenases
PTH_0580		-1.83793	0.00473933	3.93565	0.40606	Hypothetical protein
PTH_0581	iscU	-0.941354	4.16e-14	8.2079	7.20751	NifU homolog
PTH_0582		-0.498894	0.0844132	9.69416	9.12691	Uncharacterized conserved protein
PTH_0583		0.0165961	0.926499	10.2616	10.2389	Hypothetical protein
PTH_0584	minD	0.513712	0.000222504	11.9745	12.4615	MinD superfamily P-loop ATPase
PTH_0585	minD	0.451335	0.00914774	9.41115	9.82439	MinD superfamily P-loop ATPase
PTH_0586		-0.00856283	0.974775	9.27735	9.21372	Uncharacterized conserved protein
PTH_0587	mrp	-0.081753	0.736863	9.63675	9.50473	ATPase involved in chromosome partitioning
PTH_0588		0.185981	0.481286	6.09024	6.18054	Predicted DNA-binding proteins
PTH_0589		1.45159	3.42e-07	7.0304	8.46407	Hypothetical protein
PTH_0590		1.76948	0.0416076	-1.27252	#NUM!	Hypothetical protein
PTH_0591		2.71157	0.00061697	-3.2529	1.49192	Hypothetical protein
PTH_0592	fabG	3.29641	6.36e-07	0.0517866	3.97872	Dehydrogenases with different specificities
PTH_0593		3.35271	1.91e-09	0.70783	4.54679	Hypothetical protein
PTH_0594		3.35707	4.73e-11	1.08028	4.73885	Predicted Fe-S oxidoreductases
PTH_0595	nemA	3.28561	3.11e-10	1.08857	4.65885	NADH:flavin oxidoreductases
PTH_0596	nemA	2.92751	1.16e-07	1.40191	4.59697	NADH:flavin oxidoreductases
PTH_0597	fixB	3.03864	1.66e-07	1.02547	4.41802	Electron transfer flavoprotein, alpha subunit
PTH_0598	fixC	2.33017	4.19e-06	1.68154	4.14957	Dehydrogenases
PTH_0599	fixX	2.47338	1.39e-06	2.1516	4.78956	Ferredoxin-like protein
PTH_0600		2.44242	2.22e-06	3.09367	5.71169	Electron transfer flavoprotein beta subunit
PTH_0601		1.7137	4.32e-05	2.77259	4.53498	Hypothetical glycosyltransferase
PTH_0602	tupB	-0.355017	0.516575	9.66465	9.26546	ABC-type tungstate transport system, permease component
PTH_0603	tupB	-0.86974	0.00974537	9.79381	8.86287	ABC-type tungstate transport system, permease component
PTH_0604	tHI80	-0.506994	0.178404	3.61462	2.86572	Thiamine pyrophosphokinase
PTH_0605	atoC	-1.4641	2.88e-09	8.73256	7.20842	Response regulator
PTH_0606	eutG	6.2714	9.18e-27	7.28853	14.3855	Alcohol dehydrogenase
PTH_0607		1.46039	1.08e-07	3.31653	4.73853	Hypothetical regulator protein
PTH_0608		-3.77574	5.63e-134	12.5278	8.69265	Predicted alternative tryptophan synthase beta-subunit
PTH_0609	hycB	-3.29352	5.04e-60	11.6397	8.26469	Fe-S-cluster-containing hydrogenase components 2
PTH_0610		-4.59186	2.3e-197	10.9174	6.2521	Aldehyde:ferredoxin oxidoreductase
PTH_0611	moaD	-5.04363	4.71e-46	10.3815	4.95587	Molybdopterin converting factor, small subunit
PTH_0612	thiF	-4.71591	5.23e-175	10.2002	5.39456	Dinucleotide-utilizing enzymes
PTH_0613		-2.0599	1.84e-146	10.5172	8.41933	Secreted protein
PTH_0614		-2.30248	1.5e-87	11.018	8.66457	Membrane protein
PTH_0615	sIR2	0.482173	0.00327705	7.00355	7.45652	NAD-dependent protein deacetylases
PTH_0616	kamA	-1.9256	9.53e-26	8.18585	6.18526	Lysine 2,3-aminomutase
PTH_0617	rfaG	-1.99366	3.81e-19	8.29893	6.22583	Glycosyltransferase
PTH_0618	cof	-1.4002	1.28e-07	9.32147	7.84711	Predicted hydrolase
PTH_0619	mscS	-0.383583	0.0234982	5.56012	5.12892	Small-conductance mechanosensitive channel
PTH_0620		-1.03891	0.000155577	3.34889	2.11478	Hypothetical protein
PTH_0621		5.11107	7.83e-71	2.96255	8.21685	Hypothetical protein
PTH_0622		0.482359	6.98e-05	9.00157	9.44813	Predicted archaeal sugar kinases
PTH_0623	trpF	2.10533	1.16e-33	7.97522	10.0698	Phosphoribosylanthranilate isomerase
PTH_0624	adhP	0.429564	0.000377402	8.96455	9.36792	Zn-dependent alcohol dehydrogenases
PTH_0625	fbaB	0.473484	3.7e-05	9.89578	10.3411	DhnA-type fructose-1,6-bisphosphate aldolase and related enzymes
PTH_0626		-0.356776	0.0700505	8.67571	8.28563	Hypothetical membrane protein
PTH_0627		1.17369	0.0839207	2.09145	2.39154	Hypothetical protein
PTH_0628	araJ	-0.945443	1.3e-06	5.67118	4.6192	Arabinose efflux permease
PTH_0629	bfr	0.112066	0.748069	6.97973	7.05229	Bacterioferritin
PTH_0630		0.239617	0.619433	2.13854	1.89076	Hypothetical protein
PTH_0631		2.80189	9.93e-11	2.36875	5.34681	Hypothetical protein
PTH_0632		-0.724326	0.0712541	5.51237	4.34596	Hypothetical protein
PTH_0633		1.76115	0.000952952	1.79103	3.47863	Hypothetical membrane protein
PTH_0634		1.23605	0.0609952	0.574301	1.31532	Hypothetical protein
PTH_0635		5.44711	1.19e-28	2.24454	8.31389	Hypothetical protein
PTH_0636		1.61132	1.6e-25	7.88675	9.47994	Hypothetical protein
PTH_0637		-1.12127	3.34e-32	9.91298	8.7509	Hypothetical protein
PTH_0638		1.44159	2.24e-07	5.79459	7.23364	Hypothetical protein
PTH_0639	thiS	1.41863	0.0191799	2.11386	3.34802	Sulfur transfer protein
PTH_0640	thiG	1.79024	1e-27	6.40877	8.18257	Uncharacterized enzyme
PTH_0641	thiH	1.44954	1.71e-59	6.50744	7.92838	Thiamine biosynthesis enzyme ThiH and related uncharacterized enzymes
PTH_0642		1.38653	9.22e-18	5.86054	7.214	Predicted dinucleotide-utilizing enzyme
PTH_0643	thiE	0.759476	0.00529498	5.72994	6.44226	Thiamine monophosphate synthase
PTH_0644	thiC	1.01668	1.02e-15	6.9515	7.93558	Thiamine biosynthesis protein
PTH_0645		-0.175662	0.2782	8.71176	8.49559	Conserved protein
PTH_0646		-0.0997213	0.538864	7.4862	7.34078	Predicted phosphatase homologous
PTH_0647	arsR	0.328	0.201319	9.71757	10.018	Predicted transcriptional regulator
PTH_0648		-0.662293	0.0272619	5.66567	4.9346	Predicted permease
PTH_0649		-1.89697	4.03e-12	7.79311	5.78483	Hypothetical protein
PTH_0650		-1.66357	9.79e-08	7.31582	5.44776	Hypothetical protein
PTH_0651	arsR	1.07129	0.00233556	6.25123	7.31455	Predicted transcriptional regulator
PTH_0652	aCR3	1.92636	5.56e-06	3.51055	5.51017	Arsenite efflux pump ACR3 and related permeases
PTH_0653	gloB	0.555654	8.52e-05	7.2811	7.80063	Zn-dependent hydrolases, including glyoxylases
PTH_0654		0.812753	8.25e-09	7.17333	7.95828	Hypothetical regulator protein
PTH_0655	lytT	1.03384	2.79e-18	7.71281	8.71731	Response regulator
PTH_0656	acpS	-0.200134	0.479442	6.39246	6.10344	Phosphopantetheinyl transferase
PTH_0657		-0.419229	0.000217471	7.66699	7.21491	Predicted Carbohydrate kinase
PTH_0658	ald	-0.841227	2.77e-23	8.77298	7.89646	Alanine dehydrogenase
PTH_0659		-0.165856	0.396798	9.12895	8.93215	Hypothetical protein
PTH_0660	alr	-0.673026	0.000257921	5.99444	5.27788	Alanine racemase
PTH_0661		-1.23855	0.000512961	3.94519	2.3394	Uncharacterized conserved protein
PTH_0662	nfnB	-1.84456	2.22e-23	8.33174	6.42437	Nitroreductase
PTH_0663		-1.39149	2.41e-08	8.46547	6.97837	Hypothetical membrane protein
PTH_0664	amtB	-0.769934	0.0613221	2.45001	1.28854	Ammonia permease
PTH_0665	glnK	0.492286	0.177115	3.91722	4.273	Nitrogen regulatory protein PII
PTH_0666		0.0429366	0.936364	1.24712	0.882301	Hypothetical signaling protein
PTH_0667	tar	0.210789	0.681749	0.767664	0.496306	Methyl-accepting chemotaxis protein
PTH_0668		-0.414286	0.534118	4.28688	3.77919	Iron only hydrogenase large subunit, C-terminal domain
PTH_0669	hybA	-0.0551271	0.940363	3.07723	2.8552	Fe-S-cluster-containing hydrogenase components 1
PTH_0670		0.380254	0.610456	2.80158	2.82991	Hypothetical protein
PTH_0671	rpoE	2.19336	1.48e-37	5.12014	7.28161	DNA-directed RNA polymerase specialized sigma subunit
PTH_0672		2.60799	5.64e-158	6.47876	9.06546	Hypothetical membrane protein
PTH_0673	asnB	1.23224	0.0015964	0.594745	1.69375	Asparagine synthase
PTH_0674		-0.153839	0.516252	6.17523	5.97699	Periplasmic molybdate-binding protein/domain
PTH_0675	modA	-3.04943	0.00047924	8.60631	3.8353	ABC-type molybdate transport system, periplasmic component
PTH_0676	modC	-2.11199	0.0147884	9.2724	6.23243	ABC-type molybdate transport system, permease component
PTH_0677	modC	-2.92089	0.000914283	7.88327	3.15731	ABC-type molybdate transport system, ATPase component
PTH_0678	atoC	-0.994584	0.0696062	7.28132	6.18064	Response regulator
PTH_0679		4.40727	4.08e-09	3.28983	8.97359	Aerobic-type carbon monoxide dehydrogenase
PTH_0680		4.48477	1.52e-17	1.69586	6.61941	Hypothetical protein
PTH_0681		4.04006	1.27e-08	0.815759	6.05307	Hypothetical protein
PTH_0682		4.26181	2.62e-20	0.969802	5.57801	Hypothetical protein
PTH_0683		4.34633	1.55e-15	0.71739	5.64575	Hypothetical membrane protein
PTH_0684		3.78257	1.1e-13	2.624	6.72995	Predicted Fe-S oxidoreductases
PTH_0685	paaK	3.35383	1.31e-11	1.83891	5.45771	Coenzyme F390 synthetase
PTH_0686	xdhC	3.56051	8.12e-11	1.80227	5.73452	Xanthine and CO dehydrogenases maturation factor
PTH_0687		2.81231	2.33e-07	1.41641	4.50074	Hypothetical protein
PTH_0688		2.42874	3.04e-09	1.0118	3.51917	Hypothetical protein
PTH_0689	gpmB	2.66585	9.67e-09	0.411135	3.20142	Fructose-2,6-bisphosphatase
PTH_0690		0.453734	0.0425349	4.56641	4.97444	Hypothetical membrane protein
PTH_0691		0.115655	0.310914	6.69832	6.7791	Hypothetical protein
PTH_0692		3.52976	2.97e-31	4.05765	7.67789	Hypothetical protein
PTH_0693	pinR	1.60192	3.91e-08	3.95616	5.57154	Site-specific recombinases
PTH_0694		0.0509918	0.667208	7.48169	7.49852	Predicted nucleic acid-binding protein
PTH_0695		-0.632322	0.00596313	6.62646	5.90101	Hypothetical protein
PTH_0696		-0.784808	0.0158439	4.12892	3.08698	Hypothetical protein
PTH_0697		-0.412453	0.208644	4.2541	3.66598	Hypothetical protein
PTH_0698	ySH1	0.00162259	0.994259	3.54453	3.393	Predicted exonuclease of the beta-lactamase fold
PTH_0699		0.20728	0.438	3.47244	3.61141	Hypothetical protein
PTH_0700		0.8916	0.0467986	1.72796	2.46999	Hypothetical protein
PTH_0701		0.343835	0.00287237	7.87618	8.19084	Hypothetical protein
PTH_0702		-0.42435	0.0886935	6.2855	5.7499	Hypothetical protein
PTH_0703		0.248304	0.19909	6.04142	6.19942	Predicted nucleic acid-binding protein
PTH_0704		0.336889	0.334956	5.5716	5.70109	Hypothetical protein
PTH_0705		-0.340268	0.0171355	9.11449	8.72819	Uncharacterized conserved protein
PTH_0706		0.21585	0.0230412	6.22693	6.4125	Hypothetical protein
PTH_0707		0.401293	0.00832506	4.81244	5.15222	Hypothetical protein
PTH_0708		0.147051	0.310914	5.36572	5.47436	Hypothetical protein
PTH_0709		0.38252	0.000709909	5.48319	5.82881	Hypothetical protein
PTH_0710		0.807192	0.156265	0.329115	0.592129	Hypothetical protein
PTH_0711		0.886164	0.0261289	3.84738	4.64238	Hypothetical protein
PTH_0712		0.310689	0.180731	4.50321	4.73096	Uncharacterized protein
PTH_0713		0.728245	0.00531579	4.3816	5.02769	Hypothetical protein
PTH_0714		0.561817	0.0188274	4.35459	4.86504	Hypothetical protein
PTH_0715		0.378018	0.00880518	5.45571	5.78807	Hypothetical protein
PTH_0716		0.43088	1.9e-08	5.44094	5.83101	Hypothetical DNA/RNA helicase
PTH_0717		0.358355	0.0210733	4.7209	5.02843	Hypothetical protein
PTH_0718	tra5	-0.335959	0.0106244	6.61484	6.23833	Transposase and inactivated derivatives
PTH_0719		-1.17799	6.19e-05	6.67047	5.23419	Hypothetical protein
PTH_0720		-0.51128	0.022437	4.27301	3.67238	Transposase and inactivated derivatives
PTH_0721		-0.771505	0.0412829	5.02885	3.95109	Hypothetical protein
PTH_0722		-1.289	1.37e-10	4.84779	3.45766	Hypothetical protein
PTH_0723		-1.01443	1.73e-08	4.73676	3.65516	Hypothetical protein
PTH_0724		-0.873023	0.000129873	6.13651	5.17291	Hypothetical protein
PTH_0725		-1.36253	9.41e-37	7.03341	5.60271	Hypothetical protein
PTH_0726		6.31788	2.4e-35	-1.14394	6.52687	Hypothetical protein
PTH_0727	amiR	-0.0951942	0.594375	6.32167	6.14453	Response regulator
PTH_0728	glnA	-2.29924	9.11e-67	9.94267	7.59102	Glutamine synthetase
PTH_0729	gltB	-0.853671	5.25e-11	10.6403	9.75415	Glutamate synthase domain 2
PTH_0730	amiR	-1.7257	3.39e-20	7.7399	5.92481	Response regulator
PTH_0731	glnA	-1.59937	6.43e-06	3.65258	1.46282	Glutamine synthetase
PTH_0732		-0.584598	0.377872	2.73145	0.712793	Hypothetical protein
PTH_0733	glnA	-0.649468	0.0120033	9.08299	8.39223	Glutamine synthetase
PTH_0734	gltB	-1.59296	1.78e-11	3.1362	1.35779	Glutamate synthase domain 2
PTH_0735	gltD	-0.851461	0.00401293	3.09381	1.97535	NADPH-dependent glutamate synthase beta chain and related oxidoreductases
PTH_0736	ilvH	-0.404441	0.0801629	5.50667	4.97242	Acetolactate synthase, small (regulatory) subunit
PTH_0737		-0.71422	0.0228079	7.01691	6.16091	Hypothetical protein
PTH_0738	mazF	-0.00593519	0.979695	6.52464	6.43877	Growth inhibitor
PTH_0739	hutI	-0.445476	0.00159824	6.07161	5.55284	Imidazolonepropionase and related amidohydrolases
PTH_0740	cheY	0.342677	0.0658555	8.17854	8.48286	FOG: CheY-like receiver
PTH_0741		-0.569945	0.000898414	6.58956	5.92582	Predicted ATPase or kinase
PTH_0742		-0.092698	0.498131	8.19782	8.06633	Inactive homolog of metal-dependent proteases
PTH_0743	rimI	-0.233655	0.071253	8.83825	8.56003	Acetyltransferases
PTH_0744		-0.00585927	0.946187	8.81219	8.77486	Hypothetical protein
PTH_0745		0.12883	0.498213	7.30626	7.34945	Hypothetical protein
PTH_0746		-0.308839	0.0342418	7.81891	7.47595	Uncharacterized conserved protein
PTH_0747	mdh	-0.420831	0.0233195	6.52948	6.0389	Malate/lactate dehydrogenases
PTH_0748	rAD55	0.956565	4.46e-27	5.93327	6.85912	RecA-superfamily ATPase
PTH_0749	rAD55	0.0505154	0.845506	4.70938	4.7029	RecA-superfamily ATPase
PTH_0750		0.576476	1.83e-10	6.43969	6.97996	Hypothetical protein
PTH_0751		0.723336	1.6e-07	6.43781	7.09984	Hypothetical protein
PTH_0752	ntrB	0.573791	1.12e-09	6.75633	7.30394	Signal transduction histidine kinase
PTH_0753	mazF	-0.314337	0.178991	6.84385	6.47136	Growth inhibitor
PTH_0754		-0.994489	1.29e-16	8.43433	7.40736	Hypothetical protein
PTH_0755		-0.770172	0.000227326	8.487	7.6319	Hypothetical protein
PTH_0756		-0.411379	0.186309	3.71269	3.06753	DNA modification methylase
PTH_0757		0.548882	2.5e-06	8.22175	8.74606	Hypothetical membrane protein
PTH_0758		0.146525	0.244894	9.25546	9.37174	Hypothetical protein
PTH_0759		-0.100198	0.562216	8.69372	8.56571	Uncharacterized vancomycin resistance protein
PTH_0760		1.26208	1.32e-15	6.06108	7.29389	Predicted nucleic acid-binding protein
PTH_0761		0.387011	0.189326	7.2541	7.57615	Hypothetical membrane protein
PTH_0762		4.26146	7.2e-20	0.0560623	4.94518	Hypothetical membrane protein
PTH_0763		0.188966	0.101795	6.89269	7.01642	Hypothetical protein
PTH_0764		0.0863409	0.58895	5.77519	5.77758	Hypothetical membrane protein
PTH_0765		2.98992	1.12e-70	5.81563	8.81324	Hypothetical signaling protein
PTH_0766		-0.373452	0.00633609	5.59568	5.14331	Hypothetical transmembrane transport protein
PTH_0767		0.0922628	0.854755	4.91662	4.62794	Hypothetical protein
PTH_0768	rpoE	-0.786772	0.0104749	5.04725	4.0949	DNA-directed RNA polymerase specialized sigma subunit
PTH_0769		-0.139591	0.356151	6.05299	5.87901	Hypothetical membrane protein
PTH_0770		-0.811491	2.34e-07	6.1434	5.27158	Hypothetical membrane protein
PTH_0771	ccmA	-0.563773	0.000407404	6.56893	5.95526	ABC-type multidrug transport system, ATPase component
PTH_0772		-0.74288	1.72e-07	6.08265	5.24895	Hypothetical membrane protein
PTH_0773		0.466165	5.88e-07	7.68574	8.11941	Hypothetical membrane protein
PTH_0774		0.133184	0.333179	7.88399	7.97145	Hypothetical membrane protein
PTH_0775		0.772131	6.23e-36	6.5712	7.31155	Hypothetical membrane protein
PTH_0776	tagG	0.0766406	0.757301	4.47496	4.45838	ABC-type polysaccharide/polyol phosphate export systems, permease component
PTH_0777	ccmA	-0.0652073	0.756911	4.84504	4.71327	ABC-type multidrug transport system, ATPase component
PTH_0778	marR	-0.0169343	0.950365	5.40042	5.24304	Transcriptional regulator
PTH_0779		0.347043	0.0308404	9.46554	9.79368	6Fe-6S prismane cluster-containing protein
PTH_0780		0.363893	0.0239965	9.07169	9.40691	Hypothetical protein
PTH_0781	crp	0.63039	4.97e-07	6.30276	6.88914	CAMP-binding proteins
PTH_0782		1.03417	8.51e-12	5.77366	6.77283	Hypothetical protein
PTH_0783		-0.309965	0.0023599	9.61345	9.2732	Hypothetical protein
PTH_0784		-0.608016	1.04e-10	8.67819	8.02687	Putative sterol carrier protein
PTH_0785	potE	-0.421129	0.000300773	8.40601	7.95118	Amino acid transporters
PTH_0786		-1.11377	2.06e-20	9.51078	8.36396	Hypothetical protein
PTH_0787	murI	-1.25844	2.41e-49	8.80655	7.50017	Glutamate racemase
PTH_0788	hgdB	-1.11695	1.58e-45	8.32914	7.1736	Benzoyl-CoA reductase/2-hydroxyglutaryl-CoA dehydratase subunit
PTH_0789		0.765363	0.000640399	9.6753	10.4337	Activator of 2-hydroxyglutaryl-CoA dehydratase
PTH_0790	elaC	-0.642934	3.97e-18	8.58245	7.90502	Metal-dependent hydrolases
PTH_0791	rph	-0.99717	3.99e-13	8.2054	7.15314	RNase PH
PTH_0792		-0.496721	1.27e-08	8.07471	7.53938	Xanthosine triphosphate pyrophosphatase
PTH_0793		-0.3269	4.59e-06	9.05669	8.69336	Predicted phosphoesterase
PTH_0794	caiD	0.905112	1.15e-09	7.42556	8.30937	Enoyl-CoA hydratase/carnithine racemase
PTH_0795	hit	-0.318921	0.00353408	7.69502	7.34095	Diadenosine tetraphosphate hydrolase and other HIT family hydrolases
PTH_0796		2.94694	1.11e-183	8.66788	11.5992	Hypothetical signaling protein
PTH_0797		3.09767	3.85e-110	6.44632	9.54105	Hypothetical protein
PTH_0798	nil	2.10871	0.00467558	-0.966767	1.24925	Uncharacterized protein conserved in bacteria
PTH_0799		-0.151415	0.153664	8.70097	8.50818	Hypothetical signaling protein
PTH_0800		0.111685	0.516768	7.41606	7.46508	Hypothetical protein
PTH_0801		0.257146	0.0045267	8.49226	8.71021	Hypothetical protein
PTH_0802		-0.970546	3.81e-08	7.81864	6.76861	Hypothetical reguration protein
PTH_0803	tig	-0.822279	1.23e-05	9.19152	8.31514	FKBP-type peptidyl-prolyl cis-trans isomerase
PTH_0804	clpP	-1.03326	2.7e-13	10.1303	9.04835	Protease subunit of ATP-dependent Clp proteases
PTH_0805	clpX	-0.42768	2.19e-06	10.9102	10.4522	ATP-dependent protease Clp, ATPase subunit
PTH_0806	lonB	1.10209	0.000217471	3.56211	4.65304	Predicted ATP-dependent protease
PTH_0807	lon	-0.925885	7.75e-33	9.88467	8.92727	ATP-dependent Lon protease
PTH_0808		-0.723919	3.56e-06	8.18244	7.40181	Predicted GTPase
PTH_0809		-0.387358	0.220084	5.85961	5.26313	Hypothetical protein
PTH_0810	tauA	5.74342	4.44e-35	-1.64313	4.89322	ABC-type nitrate/sulfonate/bicarbonate transport system, periplasmic components
PTH_0811		0.496188	0.11034	5.69396	6.1631	Hypothetical protein
PTH_0812	valS	-0.564804	1.71e-05	8.18302	7.57685	Valyl-tRNA synthetase
PTH_0813	folC	-0.261255	0.133053	7.09689	6.78705	Folylpolyglutamate synthase
PTH_0814		-0.0255484	0.855958	8.04625	7.97148	Hypothetical protein
PTH_0815	maf	0.34643	3.05e-05	8.72671	9.03151	Nucleotide-binding protein
PTH_0816	radC	-0.179207	0.206002	9.33848	9.12655	DNA repair proteins
PTH_0817	mreB	-0.574268	7.97e-06	9.52889	8.91604	Actin-like ATPase
PTH_0818	mreC	-0.611864	2.7e-05	9.10603	8.45938	Cell shape-determining protein
PTH_0819	mreD	-0.696682	1.97e-07	7.39713	6.6523	Cell shape-determining protein
PTH_0820	ftsI	-0.111942	0.220248	8.61834	8.4732	Cell division protein
PTH_0821	minC	0.276652	0.467826	6.57281	6.7853	Septum formation inhibitor
PTH_0822	minD	-0.336968	0.00473769	8.18003	7.7989	Septum formation inhibitor-activating ATPase
PTH_0823	minE	-0.126136	0.519599	8.10942	7.93851	Septum formation topological specificity factor
PTH_0824	ftsW	-0.559851	0.000263547	7.69379	7.10002	Bacterial cell division membrane protein
PTH_0825	nlpD	4.72857	8.39e-34	-0.499375	4.65406	Membrane protein
PTH_0826	spoIVFB	5.01799	4.2e-23	-0.897151	4.82566	Zn-dependent protease
PTH_0827		1.46179	1.15e-17	7.22646	8.68061	Fe-S oxidoreductase
PTH_0828		0.54751	2.02e-07	6.89368	7.39687	Uncharacterized protein conserved in bacteria
PTH_0829	cafA	-0.134023	0.188007	7.04734	6.87108	Ribonucleases G and E
PTH_0830	rplU	-0.605278	0.0289096	9.77702	9.10441	Ribosomal protein L21
PTH_0831	rpmA	-0.528223	0.0485522	9.42381	8.82849	Ribosomal protein L27
PTH_0832		-1.15721	1.46e-05	6.04241	4.75848	Hypothetical protein
PTH_0833	obg	-0.403376	0.00109431	8.33772	7.89266	Predicted GTPase
PTH_0834	proB	0.0658001	0.552771	9.50061	9.539	Glutamate 5-kinase
PTH_0835	nadD	-0.594659	1.25e-05	8.39294	7.74746	Nicotinic acid mononucleotide adenylyltransferase
PTH_0836		0.047005	0.897696	7.27746	7.24038	Hypothetical protein
PTH_0837		-0.67977	0.00319849	7.44148	6.6685	Uncharacterized homolog of plant Iojap protein
PTH_0838	caiC	0.134031	0.642047	6.75314	6.84352	Acyl-CoA synthetases (AMP-forming)/AMP-acid ligases II
PTH_0839	leuS	-0.484785	0.00125569	9.44317	8.92586	Leucyl-tRNA synthetase
PTH_0840	modE	2.08785	7.29e-17	3.89694	5.99887	N-terminal domain of molybdenum-binding protein
PTH_0841	modA	3.01709	7.03e-71	4.23305	7.2528	ABC-type molybdate transport system, periplasmic component
PTH_0842	cysU	2.51653	2.78e-22	3.31946	5.86072	ABC-type sulfate transport system, permease component
PTH_0843	cysA	3.04622	1.77e-71	4.40301	7.45136	ABC-type sulfate/molybdate transport systems, ATPase component
PTH_0844	rocR	-0.82892	3.09e-13	7.35372	6.49049	Transcriptional regulator
PTH_0845	porG	0.210115	0.102981	10.5939	10.7789	Pyruvate:ferredoxin oxidoreductase and related 2-oxoacid:ferredoxin oxidoreductases, gamma subunit
PTH_0846	porB	-1.25416	2.37e-21	9.86797	8.5745	Pyruvate:ferredoxin oxidoreductase and related 2-oxoacid:ferredoxin oxidoreductases, beta subunit
PTH_0847	porA	-1.50325	1.18e-18	9.63712	8.09645	Pyruvate:ferredoxin oxidoreductase and related 2-oxoacid:ferredoxin oxidoreductases, alpha subunit
PTH_0848		-2.55732	2.61e-45	9.98637	7.34903	Ferredoxin
PTH_0849		0.271163	0.498579	3.07587	3.08819	Predicted membrane protein
PTH_0850	rocR	-1.03024	4.91e-26	7.12721	6.05873	Transcriptional regulator
PTH_0851	eutG	-2.28396	1.81e-17	9.44904	7.07841	Alcohol dehydrogenase
PTH_0852		-1.95065	4.48e-24	7.14467	5.12256	Aldehyde:ferredoxin oxidoreductase
PTH_0853		-1.83422	2.66e-10	9.16396	7.25447	Hypothetical membrane protein
PTH_0854		1.67171	1.35e-73	6.97086	8.6162	Hypothetical membrane protein
PTH_0855		0.725291	0.00353028	6.44121	7.10275	Hypothetical protein
PTH_0856		1.53818	7.05e-29	7.81023	9.33166	Hypothetical protein
PTH_0857	comEC	2.78261	3.09e-80	4.3189	7.09651	Predicted hydrolase
PTH_0858		0.120575	0.160919	6.72681	6.81321	Hypothetical protein
PTH_0859		-0.149429	0.33709	6.19082	5.9903	Hypothetical protein
PTH_0860		1.84178	1.67e-68	7.58525	9.40427	Adenine-specific DNA methylase
PTH_0861		0.0661718	0.645627	5.79386	5.80495	Hypothetical protein
PTH_0862		0.252394	0.134665	6.17005	6.34984	Hypothetical protein
PTH_0863		0.351279	3.35e-05	6.91846	7.23255	Predicted ATPase
PTH_0864		1.96106	3.1e-11	2.96393	4.94141	Hypothetical protein
PTH_0865		-0.298211	0.0969314	6.18189	5.83669	Aldehyde:ferredoxin oxidoreductase
PTH_0866		-0.834602	5.7e-11	8.12306	7.24117	Uncharacterized conserved protein
PTH_0867	holA	-0.0150448	0.895021	8.35047	8.30277	DNA polymerase III, delta subunit
PTH_0868	uraA	-0.197069	0.202225	8.54219	8.31849	Xanthine/uracil permeases
PTH_0869	rpsT	-1.55521	1.74e-12	10.6499	9.01512	Ribosomal protein S20
PTH_0870		3.8618	2.73e-20	1.99157	6.13052	Hypothetical membrane protein
PTH_0871		6.57345	1.54e-33	-2.85898	5.25984	Hypothetical membrane protein
PTH_0872		4.41965	1.6e-13	-2.20445	3.93565	Hypothetical membrane protein
PTH_0873	lepA	-0.857505	1.38e-20	8.43388	7.54391	Membrane GTPase LepA
PTH_0874	hemN	-0.889201	1.86e-05	6.6967	5.74218	Coproporphyrinogen III oxidase and related Fe-S oxidoreductases
PTH_0875	hrcA	-0.0551235	0.671181	6.46875	6.38304	Transcriptional regulator of heat shock gene
PTH_0876	groL	-0.197356	0.111657	6.34053	6.1126	Chaperonin GroEL
PTH_0877	grpE	-0.558303	0.00411727	6.30032	5.66868	Molecular chaperone GrpE
PTH_0878	dnaK	-0.340744	5.62e-10	8.49848	8.12478	Molecular chaperone
PTH_0879	dnaJ	-0.554116	1.47e-06	10.2647	9.68296	DnaJ-class molecular chaperone
PTH_0880	prmA	-0.367906	0.000569577	7.46414	7.04386	Ribosomal protein L11 methylase
PTH_0881		-0.0703484	0.516252	7.2472	7.13496	Uncharacterized protein conserved in bacteria
PTH_0882		0.087601	0.601025	7.32386	7.37875	Hypothetical protein
PTH_0883		-0.428327	0.0310937	6.07268	5.53778	Hypothetical protein
PTH_0884	hit	-0.704463	5.25e-08	9.12636	8.37813	Diadenosine tetraphosphate (Ap4A) hydrolase and other HIT family hydrolases
PTH_0885	aslB	3.21715	8.74e-11	2.51841	6.02255	Arylsulfatase regulator
PTH_0886		2.63363	6.48e-07	2.64732	5.55231	Hypothetical protein
PTH_0887		1.28509	0.0797112	1.46251	1.79633	Hypothetical protein
PTH_0888		1.89203	0.000279443	1.40527	3.26232	Hypothetical protein
PTH_0889		-0.0870686	0.741787	5.73356	5.58727	Hypothetical membrane protein
PTH_0890	phoH	-0.180595	0.31912	8.18384	7.95996	Phosphate starvation-inducible protein
PTH_0891		-0.0839216	0.545065	9.30762	9.19113	Predicted membrane-associated HD superfamily hydrolase
PTH_0892		-0.545433	1.75e-08	8.27117	7.68617	Predicted metal-dependent hydrolase
PTH_0893		-0.625708	1.95e-09	7.59375	6.91843	Hypothetical membrane protein
PTH_0894	cdd	-0.281035	0.0253635	7.40561	7.0827	Cytidine deaminase
PTH_0895	era	0.0329201	0.763044	7.69524	7.69943	GTPase
PTH_0896	ubiX	0.588688	3.03e-08	10.713	11.2771	3-polyprenyl-4-hydroxybenzoate decarboxylase
PTH_0897	recO	0.548242	4.72e-05	6.55855	7.07696	Recombinational DNA repair protein
PTH_0898		-0.132369	0.610758	7.06566	6.86203	Hypothetical membrane protein
PTH_0899	glyQ	-1.50912	2.06e-14	8.00828	6.43558	Glycyl-tRNA synthetase, alpha subunit
PTH_0900	glyS	-1.07965	4.9e-09	8.07687	6.96308	Glycyl-tRNA synthetase, beta subunit
PTH_0901		-1.58204	9.64e-14	6.0581	4.35223	Predicted transcriptional regulator
PTH_0902		-1.02304	7.74e-09	8.54344	7.47255	Uncharacterized protein conserved in bacteria
PTH_0903	ppsA	-0.595504	0.000294149	10.0847	9.44833	Phosphoenolpyruvate synthase/pyruvate phosphate dikinase
PTH_0904	ligT	-1.20629	3.85e-30	9.11	7.86032	2'-5' RNA ligase
PTH_0905	dgt	-1.34184	2.92e-33	9.71723	8.33069	DGTP triphosphohydrolase
PTH_0906	dnaG	-0.847128	1.54e-13	9.37434	8.48327	DNA primase
PTH_0907	rpoD	-0.681307	3.67e-16	10.4139	9.69558	DNA-directed RNA polymerase, sigma subunit
PTH_0908		-0.552036	0.00895517	8.09347	7.49334	Ferredoxin
PTH_0909	glnA	-0.163134	0.594375	3.07138	2.76932	Glutamine synthetase
PTH_0910		0.816106	0.147058	1.59111	1.94612	Hypothetical protein
PTH_0911		1.9316	0.0263531	-1.99351	#NUM!	Hypothetical protein
PTH_0912		1.20613	1.21e-09	5.71356	6.88818	Hypothetical protein
PTH_0913		-0.113757	0.410016	7.24758	7.07209	Predicted SAM-dependent methyltransferase
PTH_0914		0.308285	0.00578778	7.52146	7.80191	Hyporthetical protein
PTH_0915		0.636117	0.000425745	5.26183	5.83356	Zn-ribbon protein, possibly nucleic acid-binding
PTH_0916	acuC	1.18546	7.17e-23	5.88779	7.03376	Deacetylases
PTH_0917	mutT	0.161588	0.225212	6.76075	6.85012	NTP pyrophosphohydrolases
PTH_0918		-0.187965	0.178896	7.60058	7.37443	Hypothetical protein
PTH_0919		-0.459689	0.000796905	7.6537	7.14405	Hypothetical protein
PTH_0920	araD	-0.823459	1.05e-14	7.70627	6.8053	Ribulose-5-phosphate 4-epimerase and related epimerases and aldolases
PTH_0921		-0.52526	1.08e-07	7.6477	7.08879	Aldehyde:ferredoxin oxidoreductase
PTH_0922	murI	0.112604	0.584754	5.75901	5.80278	Glutamate racemase
PTH_0923		-0.412732	0.243581	5.84846	5.22015	Hypothetical protein
PTH_0924		-0.44196	9.59e-05	6.2297	5.7328	Hypothetical membrane protein
PTH_0925	thiD	0.415066	0.000553595	7.00492	7.37585	Hydroxymethylpyrimidine/phosphomethylpyrimidine kinase
PTH_0926		-0.878757	6.2e-07	6.60993	5.63619	Uncharacterized conserved protein
PTH_0927		-0.203057	0.0463916	8.31838	8.07032	Predicted GTPase, probable translation factor
PTH_0928	pflX	-0.155671	0.272295	8.50044	8.305	Uncharacterized Fe-S protein
PTH_0929		-0.254679	0.0553624	8.9289	8.64833	Hypothetical membrane protein
PTH_0930		0.414816	0.0357637	9.19938	9.58946	Hypothetical protein
PTH_0931	cobT	1.77251	2.37e-54	8.84743	10.6013	NaMN:DMB phosphoribosyltransferase
PTH_0932		-1.2892	1.3e-43	11.5269	10.1989	Archaeal fructose 1,6-bisphosphatase
PTH_0933		0.868299	2.95e-18	6.06161	6.89532	Hypothetical membrane protein
PTH_0934	ySH1	1.27284	2.1e-37	6.76836	8.01767	Predicted exonuclease
PTH_0935		0.184052	0.246311	7.71674	7.84705	Hypothetical protein
PTH_0936		0.208312	0.162086	8.08888	8.25912	Predicted periplasmic or secreted lipoprotein
PTH_0937		-0.701924	0.000180589	5.86511	5.09591	Hypothetical membrane protein
PTH_0938	acrB	0.419408	0.00103341	5.68331	6.07378	Cation/multidrug efflux pump
PTH_0939		6.31083	8.53e-60	1.32917	8.14424	Hypothetical protein
PTH_0940		5.17797	2.23e-39	3.12299	8.57338	Hypothetical protein
PTH_0941	ddpA	3.53682	1.58e-45	2.1661	5.75845	ABC-type dipeptide transport system, periplasmic component
PTH_0942	nfo	-0.685843	9.18e-12	7.79389	7.06812	Endonuclease IV
PTH_0943		4.58947	5.94e-19	3.12407	8.18555	Hypothetical membrane protein
PTH_0944		-1.13035	3.47e-16	9.06067	7.86858	Uncharacterized conserved protein
PTH_0945	speE	-0.857385	2.99e-09	9.46883	8.56933	Spermidine synthase
PTH_0946	speB	-0.696035	5.63e-07	9.40211	8.66702	Arginase/agmatinase/formimionoglutamate hydrolase
PTH_0947		1.41528	2.98e-06	3.31084	4.70829	Hypothetical protein
PTH_0948		-0.37408	0.0382179	7.46707	7.03778	Uncharacterized conserved protein
PTH_0949	cbiM	0.30893	0.0236511	5.93525	6.20607	ABC-type Co2+ transport system, permease component
PTH_0950	cbiQ	0.533467	0.000262836	6.32395	6.81128	ABC-type cobalt transport system, permease component CbiQ and related transporters
PTH_0951		0.787216	8.15e-13	7.47768	8.24119	Cobalamin biosynthesis protein
PTH_0952		0.48316	4.36e-11	7.75156	8.20091	Precorrin-6B methylase 1,2
PTH_0953	cobF	0.23254	0.0192735	7.64507	7.84089	Precorrin-2 methylase
PTH_0954	cobM	0.335716	0.00130974	7.36146	7.65955	Precorrin-4 methylase
PTH_0955	cbiG	0.759895	7.37e-18	7.31286	8.04006	Cobalamin biosynthesis protein CbiG
PTH_0956		0.311212	7.12e-07	7.72267	8.00291	Precorrin-3B methylase and precorrin-6x reductase
PTH_0957	cobH	0.463564	1.77e-10	7.41491	7.84145	Precorrin isomerase
PTH_0958	cobQ	0.254184	0.00042957	8.0824	8.3029	Cobyric acid synthase
PTH_0959	cobB	0.649568	3.87e-14	8.08757	8.70953	Cobyrinic acid a,c-diamide synthase
PTH_0960	hisG	-0.75715	2.75e-08	10.0398	9.24092	ATP phosphoribosyltransferase
PTH_0961		-0.858468	2.67e-09	9.89271	8.99913	Uncharacterized conserved protein
PTH_0962	trxB	-1.38051	4.02e-08	5.28041	3.77783	Thioredoxin reductase
PTH_0963		-0.510107	0.364466	4.25114	2.80787	Hypothetical protein
PTH_0964		0.00832985	0.960608	8.0608	8.02734	Hypothetical protein
PTH_0965	lgt	-0.0775633	0.657024	5.74981	5.62078	Prolipoprotein diacylglyceryltransferase
PTH_0966	ugpQ	3.70777	4.19e-22	1.23198	5.14176	Glycerophosphoryl diester phosphodiesterase
PTH_0967		0.495469	2.76e-05	6.54097	7.00507	Hypothetical protein
PTH_0968		0.390471	0.00845503	6.77975	7.1256	Uncharacterized conserved protein
PTH_0969	ispA	0.109474	0.424573	9.71512	9.79765	Geranylgeranyl pyrophosphate synthase
PTH_0970	cysG	0.538291	1.29e-05	8.25027	8.75899	Siroheme synthase
PTH_0971	hemA	0.548274	8.2e-07	7.7621	8.27134	Glutamyl-tRNA reductase
PTH_0972	hemC	0.450922	6.45e-07	8.07392	8.48706	Porphobilinogen deaminase
PTH_0973		0.908259	1.33e-07	7.24395	8.12642	Uroporphyrinogen-III methylase and Uroporphyrinogen-III synthase
PTH_0974		-0.0957069	0.328096	7.9907	7.85458	Predicted Fe-S oxidoreductases
PTH_0975	hemB	0.263591	0.0273421	8.81464	9.03947	Delta-aminolevulinic acid dehydratase
PTH_0976		0.622648	1.48e-06	8.59039	9.1863	Predicted Fe-S oxidoreductases
PTH_0977	lrp	-0.0907885	0.678237	7.74514	7.59967	Transcriptional regulator
PTH_0978	lrp	-0.0335485	0.876535	8.56587	8.48309	Transcriptional regulator
PTH_0979	hemL	0.453626	0.00169549	8.83332	9.26427	Glutamate-1-semialdehyde aminotransferase
PTH_0980		-0.122724	0.603779	6.51391	6.33799	Hypothetical protein
PTH_0981	aspA	1.23906	2.85e-10	6.37547	7.59395	Aspartate ammonia-lyase
PTH_0982		1.3881	1.27e-11	6.85668	8.22756	Predicted GTPase
PTH_0983	bioB	1.52116	2.77e-23	6.88547	8.38368	Biotin synthase and related enzymes
PTH_0984	thiH	0.86896	6.29e-07	7.93618	8.77712	Thiamine biosynthesis enzyme ThiH and related uncharacterized enzymes
PTH_0985		-0.896808	9.54e-09	8.91056	7.96534	AT-rich DNA-binding protein
PTH_0986		-0.0941832	0.423484	9.08961	8.9514	Uncharacterized conserved protein
PTH_0987		-0.329185	0.00235176	8.12883	7.76398	Uncharacterized conserved protein
PTH_0988		-0.915263	6.44e-07	7.47751	6.42746	ACT domain-containing protein
PTH_0989	rssA	3.61374	3.02e-13	-0.251592	3.74009	Predicted esterase
PTH_0990		3.74747	5.77e-21	2.79761	6.80223	Hypothetical protein
PTH_0991		-0.855795	8.04e-05	6.56204	5.58883	Hypothetical protein
PTH_0992		0.164503	0.502622	5.29603	5.39439	Predicted Rossmann fold nucleotide-binding protein
PTH_0993		2.12399	2.03e-06	2.71662	4.84089	Hypothetical protein
PTH_0994		-0.363375	0.00295532	6.90647	6.5083	Predicted Fe-S oxidoreductases
PTH_0995		-0.346623	0.0236769	7.62689	7.24595	Transcriptional regulator
PTH_0996	cysI	0.526553	5.45e-08	7.39352	7.88201	Sulfite reductase, beta subunit
PTH_0997		0.421113	0.00103285	7.5856	7.96562	Hypothetical protein
PTH_0998		0.37298	0.000219617	7.35915	7.6938	HD-GYP domain
PTH_0999		0.594994	0.4424	1.74977	-0.0939061	Hypothetical protein
PTH_1000	cooC	-1.00289	1.97e-06	6.94762	5.84925	CO dehydrogenase maturation factor
PTH_1001	cdhE	-0.543068	7.8e-11	8.44724	7.86689	CO dehydrogenase/acetyl-CoA synthase gamma subunit
PTH_1002		-0.823651	1.04e-20	8.37788	7.51023	Uncharacterized metal-binding protein
PTH_1003	cdhD	-0.929992	5e-24	7.98469	6.9966	CO dehydrogenase/acetyl-CoA synthase delta subunit
PTH_1004	metH	-0.857541	6.39e-17	7.43708	6.51082	Methionine synthase I
PTH_1005		-0.608615	8.35e-05	7.21673	6.53648	Hypothetical protein
PTH_1006	metF	-0.46124	3.61e-08	8.71586	8.21198	5,10-methylenetetrahydrofolate reductase
PTH_1007	gapA	1.0113	1.05e-18	5.65448	6.6246	Glyceraldehyde-3-phosphate dehydrogenase/erythrose-4-phosphate dehydrogenase
PTH_1008	pckA	-2.27048	1.09e-43	9.05159	6.71299	Phosphoenolpyruvate carboxykinase
PTH_1009	dnaD	-1.21262	1.67e-16	8.643	7.37244	Putative primosome component and related proteins
PTH_1010		-0.590349	4.61e-08	8.19935	7.56731	Hypothetical protein
PTH_1011	sleB	3.70521	9.94e-19	2.35574	6.28025	Cell wall hydrolyses
PTH_1012		0.218069	0.190033	8.0268	8.2186	Hypothetical protein
PTH_1013	mrcB	0.996134	1.05e-05	5.12262	6.11186	Membrane carboxypeptidase
PTH_1014		0.697374	1.18e-06	8.06987	8.73891	Uncharacterized conserved protein
PTH_1015		1.13113	3.16e-13	7.10896	8.21238	Hypothetical protein
PTH_1016	sdhC	2.01264	1.45e-22	9.55166	11.5616	Succinate dehydrogenase/fumarate reductase, cytochrome b subunit
PTH_1017	sdhA	2.07124	1.65e-27	10.792	12.8622	Succinate dehydrogenase/fumarate reductase, flavoprotein subunit
PTH_1018	sdhB	2.06495	1.06e-29	10.5551	12.6182	Succinate dehydrogenase/fumarate reductase, Fe-S protein subunit
PTH_1019	dppA	2.81821	1.5e-38	2.45156	5.29794	D-aminopeptidase
PTH_1020	tyrS	-1.2567	2.6e-20	9.39616	8.09453	Tyrosyl-tRNA synthetase
PTH_1021		-2.08471	1.61e-12	5.32568	2.93535	Hypothetical protein
PTH_1022	paaI	0.54095	0.0138646	5.30108	5.81409	Uncharacterized protein
PTH_1023		0.289357	0.0579085	10.523	10.7826	Hypothetical protein
PTH_1024		1.12412	0.00126814	2.23141	3.18765	Uncharacterized conserved protein
PTH_1025	ruvC	0.0654808	0.756911	6.31595	6.31171	Holliday junction resolvasome, endonuclease subunit
PTH_1026	ruvA	0.725485	8.97e-07	6.6631	7.359	Holliday junction resolvasome, DNA-binding subunit
PTH_1027	ruvB	0.165875	0.173099	6.24082	6.35607	Holliday junction resolvasome, helicase subunit
PTH_1028		0.415898	0.0186325	7.39943	7.7649	Uncharacterized protein conserved in bacteria
PTH_1029		0.103411	0.823104	4.50901	4.31432	Hypothetical protein
PTH_1030	spoIID	-0.917055	1.16e-24	9.07684	8.12648	Sporulation protein and related proteins
PTH_1031	queA	-0.938921	1.15e-13	8.47861	7.50366	S-adenosylmethionine:tRNA-ribosyltransferase-isomerase
PTH_1032	tgt	-0.981852	9.08e-12	10.2693	9.25818	Queuine/archaeosine tRNA-ribosyltransferase
PTH_1033	yajC	-0.158128	0.104418	11.3112	11.1182	Preprotein translocase subunit YajC
PTH_1034		-1.06171	1.09e-14	7.72457	6.59016	Uncharacterized conserved protein
PTH_1035	secD	-1.00152	1.75e-30	8.57177	7.52423	Preprotein translocase subunit SecD
PTH_1036	secF	-0.997142	1.5e-15	9.55461	8.51766	Preprotein translocase subunit SecF
PTH_1037		-1.47498	8.1e-05	5.1317	3.08889	Hypothetical protein
PTH_1038		-1.3007	2.73e-05	4.83781	3.30533	Hypothetical protein
PTH_1039	uspA	-0.166189	0.408851	8.24455	8.0408	Universal stress protein UspA and related nucleotide-binding proteins
PTH_1040		0.396259	8.3e-05	8.6445	9.00745	Uncharacterized conserved protein
PTH_1041	mMT1	-0.174256	0.437666	4.79989	4.50298	Predicted Co/Zn/Cd cation transporters
PTH_1042	arsR	2.02959	2.47e-10	2.80215	4.83125	Predicted transcriptional regulator
PTH_1043		-0.751538	4.08e-12	8.56772	7.77937	Hypothetical protein
PTH_1044	apt	-1.19274	4.34e-08	6.75905	5.44266	Adenine/guanine phosphoribosyltransferases and related PRPP-binding proteins
PTH_1045	spoT	-0.874328	1.29e-15	9.00434	8.08663	Guanosine polyphosphate pyrophosphohydrolases/synthetases
PTH_1046	dtd	-0.949668	6.66e-06	7.16817	6.11862	D-Tyr-tRNAtyr deacylase
PTH_1047	gloB	-0.58197	2.15e-05	9.48839	8.8611	Zn-dependent hydrolases
PTH_1048	hisS	-1.21036	3.35e-25	6.83596	5.56317	Histidyl-tRNA synthetase
PTH_1049	aspS	-1.15856	1.08e-15	7.48353	6.26656	Aspartyl-tRNA synthetase
PTH_1050		1.58395	5.74e-05	8.56287	10.1761	Dinucleotide-utilizing enzymes
PTH_1051	trxA	0.0268476	0.89228	8.63946	8.61928	Thiol-disulfide isomerase and thioredoxins
PTH_1052		0.609087	2.34e-08	5.95198	6.52956	ATPase
PTH_1053		-2.49656	1.29e-48	11.0057	8.43309	Predicted transcriptional regulator
PTH_1054	nifS	-2.12438	2.37e-103	9.83656	7.66276	Cysteine sulfinate desulfinase/cysteine desulfurase and related enzymes
PTH_1055	iscU	-2.21389	2.55e-29	9.47912	7.1661	NifU homolog
PTH_1056	trmU	-1.71217	4.32e-47	10.0096	8.24695	Predicted tRNA(5-methylaminomethyl-2-thiouridylate) methyltransferase
PTH_1057		3.17853	1.52e-09	3.10458	6.60323	Hypothetical protein
PTH_1058		1.9924	0.000221798	2.36887	4.41858	Hypothetical protein
PTH_1059	perM	2.10407	0.000261307	-0.486951	1.78665	Predicted permease
PTH_1060	alaS	-0.513998	0.00104611	8.81871	8.2566	Alanyl-tRNA synthetase
PTH_1061	alaS	-0.685288	3.38e-08	9.67399	8.94835	Alanyl-tRNA synthetase
PTH_1062	argA	-1.13891	6.75e-05	7.78801	6.55158	N-acetylglutamate synthase and related acetyltransferases
PTH_1063		0.203098	0.091976	9.18084	9.35326	Uncharacterized protein conserved in bacteria
PTH_1064	tas	0.183908	0.107204	8.49957	8.65488	Predicted oxidoreductases
PTH_1065		-0.021201	0.917978	6.45384	6.39161	Predicted endonuclease
PTH_1066		-0.457753	0.231103	7.27941	6.70055	Hypothetical protein
PTH_1067		0.0933555	0.604157	7.16475	7.21503	Uncharacterized vancomycin resistance protein
PTH_1068		0.103459	0.607398	7.91156	7.98438	Predicted periplasmic solute-binding protein
PTH_1069		-0.194724	0.429179	7.04964	6.81779	Collagenase and related proteases
PTH_1070	ftsI	1.81442	2.54e-08	2.56984	4.40527	Cell division protein
PTH_1071		-0.704328	0.000943856	6.49837	5.7301	Hypothetical transcriptional regulator
PTH_1072		-0.573305	0.0114217	6.64455	5.97801	Predicted membrane protein
PTH_1073		3.11629	6.21e-08	1.85588	5.40812	Hypothetical protein
PTH_1074		4.56265	3.91e-16	-2.00177	3.5678	Hypothetical protein
PTH_1075		4.0396	1.33e-09	-3.49967	1.91912	Predicted nucleoside-diphosphate sugar epimerases
PTH_1076	wecC	3.37907	2.35e-08	-1.84696	2.11038	UDP-N-acetyl-D-mannosaminuronate dehydrogenase
PTH_1077		3.22037	2.53e-08	-2.47246	1.24874	Hypothetical protein
PTH_1078	rfbA	2.96627	5.71e-12	-0.340097	2.78336	DTDP-glucose pyrophosphorylase
PTH_1079	rfbC	2.81441	1.3e-07	-0.242696	2.78139	DTDP-4-dehydrorhamnose 3,5-epimerase and related enzymes
PTH_1080	rfbD	3.15891	2.37e-10	1.20444	4.64941	DTDP-4-dehydrorhamnose reductase
PTH_1081	rfbB	2.07758	7.03e-08	0.667839	2.72966	DTDP-D-glucose 4,6-dehydratase
PTH_1082		3.03629	7.47e-10	0.305981	3.59711	Hypothetical protein
PTH_1083		2.33524	2.87e-06	0.378225	2.83403	Hypothetical protein
PTH_1084		1.3556	0.00403049	0.26428	1.35442	Predicted glycosyltransferases
PTH_1085		1.55399	0.014557	-0.889282	0.413762	Hypothetical protein
PTH_1086		2.01864	0.00176041	-0.330489	1.85349	Hypothetical protein
PTH_1087		2.81943	0.000412846	-2.00243	3.02033	Hypothetical protein
PTH_1088		1.99935	1.89e-07	0.40205	2.33036	Hypothetical membrane protein
PTH_1089	dltB	3.50757	5.82e-08	-2.96501	1.40483	Predicted membrane protein
PTH_1090	sseA	3.84599	2.84e-12	-1.87658	2.66952	Rhodanese-related sulfurtransferase
PTH_1091	sseA	4.46885	5.22e-14	-3.35271	2.57855	Rhodanese-related sulfurtransferase
PTH_1092		2.67593	0.000133667	-2.68009	0.706229	Hypothetical membrane protein
PTH_1093		2.88075	3.22e-09	0.461227	3.53821	Capsular polysaccharide biosynthesis protein
PTH_1094	mrp	1.6445	0.00034772	1.99943	3.66438	ATPase involved in chromosome partitioning
PTH_1095	wcaG	1.65904	0.00023396	1.77447	3.44416	Nucleoside-diphosphate-sugar epimerases
PTH_1096	rfaG	2.03081	2.55e-06	1.2977	3.38965	Glycosyltransferase
PTH_1097	rfaG	1.58154	0.000227958	1.50226	3.09419	Glycosyltransferase
PTH_1098		1.29201	0.00253418	1.89928	3.04699	Uncharacterized conserved protein
PTH_1099		1.65572	1.23e-05	1.02732	2.66511	Hypothetical protein
PTH_1100	wcaJ	1.73551	0.00501078	0.874983	2.67671	Sugar transferases
PTH_1101	wcaG	2.0436	5.94e-05	0.466055	2.57328	Nucleoside-diphosphate-sugar epimerases
PTH_1102		3.59904	1.39e-22	1.39161	5.15002	Hypothetical protein
PTH_1103	wecB	3.40063	3.47e-15	0.00486631	3.62767	UDP-N-acetylglucosamine 2-epimerase
PTH_1104	rfaG	3.00633	2.02e-08	0.35542	3.69828	Glycosyltransferase
PTH_1105		2.74983	7.92e-14	0.669977	3.50642	Hypothetical protein
PTH_1106	rfaG	2.62098	3.04e-12	0.759801	3.46551	Glycosyltransferase
PTH_1107	rfaG	2.44559	2.12e-08	0.17993	2.72309	Glycosyltransferase
PTH_1108	mviN	1.9039	8.77e-05	-0.0169715	1.92891	Uncharacterized membrane protein
PTH_1109	rfaG	1.86948	2.39e-05	0.16313	2.04384	Glycosyltransferase
PTH_1110		-3.09321	3.24e-41	6.09479	2.86227	Hypothetical protein
PTH_1111	lpxD	1.66537	0.0149164	-0.442436	1.24562	3-hydroxymyristoyl
PTH_1112		3.51731	6.88e-10	-1.71711	2.56519	Capsular polysaccharide biosynthesis protein
PTH_1113	mviM	2.26071	1.07e-07	-0.309538	1.99598	Predicted dehydrogenases and related proteins
PTH_1114	wecE	2.85588	8.21e-13	1.06185	4.048	Predicted pyridoxal phosphate-dependent enzyme
PTH_1115	wecE	1.80408	1.38e-06	1.48562	3.27062	Predicted pyridoxal phosphate-dependent enzyme
PTH_1116		1.95312	4.15e-09	4.02398	5.9861	Hypothetical protein
PTH_1117		3.91933	1.12e-09	0.984341	5.62318	Hypothetical protein
PTH_1118		1.59502	7.85e-05	-0.24896	1.29827	Hypothetical protein
PTH_1119		0.411651	0.0657438	3.11191	3.46619	Hypothetical protein
PTH_1120		-0.259314	0.310252	2.69651	2.30383	Hypothetical protein
PTH_1121		0.929947	5.66e-07	3.59239	4.47884	Hypothetical protein
PTH_1122	rpoD	4.77175	4.65e-13	-0.869389	5.38213	DNA-directed RNA polymerase, sigma subunit
PTH_1123		-0.705905	2.28e-13	8.20734	7.46471	Hypothetical protein
PTH_1124		-1.08959	8.29e-24	7.36361	6.22816	Hypothetical protein
PTH_1125		-0.240409	0.267557	4.51706	4.20604	Hypothetical protein
PTH_1126		5.34951	2.76e-25	-0.951888	5.47094	Hypothetical protein
PTH_1127	mobA	-0.781594	5.59e-08	7.57016	6.74936	Molybdopterin-guanine dinucleotide biosynthesis protein A
PTH_1128		-0.547783	8.26e-05	7.33272	6.70918	Predicted hydrolase
PTH_1129	aroE	-0.580559	0.00194797	9.90416	9.29571	Shikimate 5-dehydrogenase
PTH_1130	aroC	-0.275741	0.0714412	7.93501	7.61604	Chorismate synthase
PTH_1131	aroK	-1.39978	8.93e-06	6.75972	5.19206	Shikimate kinase
PTH_1132	aroB	-0.194917	0.172102	7.15667	6.92188	3-dehydroquinate synthetase
PTH_1133		1.44663	0.00224216	-0.253043	1.03608	Hypothetical protein
PTH_1134	pulE	-0.745899	8.34e-20	7.48251	6.68771	Type II secretory pathway, ATPase PulE/tfp pilus assembly pathway, ATPase PilB
PTH_1135	pilT	-0.848943	5.07e-07	6.1076	5.18398	Tfp pilus assembly protein
PTH_1136	pulF	0.914862	4.39e-11	8.33581	9.23112	Type II secretory pathway, component PulF
PTH_1137	fimT	1.1686	1.72e-29	7.19735	8.34163	Tfp pilus assembly protein FimT
PTH_1138	pulG	1.1884	9.93e-33	7.37524	8.5326	TypeII secretory pathway, pseudopilin PulG
PTH_1139		1.38642	5.15e-60	7.45927	8.82042	Hypothetical protein
PTH_1140		1.12171	7.15e-21	7.08082	8.1749	Hypothetical membrane protein
PTH_1141	pilM	1.61662	1.28e-33	6.38691	7.98492	Tfp pilus assembly protein, ATPase PilM
PTH_1142		1.41893	1.28e-14	5.80762	7.21512	Hypothetical membrane protein
PTH_1143	pilO	1.18097	1.33e-17	6.47486	7.63102	Tfp pilus assembly protein PilO
PTH_1144	pulO	1.20918	1.19e-10	5.49044	6.68023	Type II secretory pathway, prepilin signal peptidase PulO and related peptidases
PTH_1145	pulE	-1.0788	5.6e-24	9.79895	8.68381	Type II secretory pathway, ATPase PulE/tfp pilus assembly pathway, ATPase PilB
PTH_1146	pilT	-0.657081	1.47e-30	9.87191	9.17897	Tfp pilus assembly protein, pilus retraction ATPase PilT
PTH_1147	pulF	-0.658855	1.93e-11	9.48975	8.79827	Type II secretory pathway, component PulF
PTH_1148	fliA	0.0212349	0.848082	9.29576	9.28802	DNA-directed RNA polymerase specialized sigma subunit
PTH_1149	pilM	-0.241159	0.00328564	8.72931	8.45689	Tfp pilus assembly protein, ATPase PilM
PTH_1150		-0.595744	2.56e-06	8.46831	7.8254	Hypothetical membrane protein
PTH_1151	pilO	-0.553675	0.00315469	7.81391	7.19702	Tfp pilus assembly protein PilO
PTH_1152		1.21877	0.134087	-1.16269	-1.27208	Hypothetical protein
PTH_1153		-0.556238	7.38e-10	8.5125	7.91805	Hypothetical membrane protein
PTH_1154		0.89	3.07e-09	9.28008	10.1492	Hypothetical membrane protein
PTH_1155		0.697966	7.57e-13	8.88285	9.55479	Hypothetical membrane protein
PTH_1156		0.545151	0.000645542	7.09922	7.60734	Hypothetical protein
PTH_1157		-0.199125	0.0767562	8.02039	7.77885	Hypothetical membrane protein
PTH_1158	tldD	0.345479	3.56e-06	8.97697	9.29228	Predicted Zn-dependent protease and their inactivated homologs
PTH_1159	tldD	1.20629	1.64e-11	8.23473	9.42854	Predicted Zn-dependent protease and their inactivated homologs
PTH_1160	aroQ	-0.269418	0.00803028	8.18627	7.87642	3-dehydroquinate dehydratase II
PTH_1161	pepP	0.568834	0.000197911	7.2212	7.75555	Xaa-Pro aminopeptidase
PTH_1162	efp	0.224082	0.175457	8.16754	8.35031	Translation elongation factor P /translation initiation factor 5A
PTH_1163		0.735946	5.56e-18	8.74786	9.44441	Hypothetical protein
PTH_1164	hcaD	-0.0754748	0.538515	7.72026	7.60912	Uncharacterized NAD(FAD)-dependent dehydrogenases and rhodanese-related sulfurtransferase
PTH_1165		0.600992	0.0121155	7.59604	8.16962	HR_lesion
PTH_1166	spoIIIAA	4.71844	3.35e-36	0.658193	5.64925	Uncharacterized protein conserved in bacteria
PTH_1167		7.67326	9.79e-58	0.665955	9.15389	Hypothetical membrane protein
PTH_1168		3.63723	1.24e-09	-0.697796	3.90354	Hypothetical membrane protein
PTH_1169		4.45399	3.73e-14	-0.825532	4.70486	Hypothetical membrane protein
PTH_1170		4.74275	8.66e-37	0.211312	5.24335	Hypothetical membrane protein
PTH_1171		4.14894	6.14e-21	1.02308	5.49898	Hypothetical membrane protein
PTH_1172		3.84058	7.98e-31	0.845651	4.87134	Hypothetical membrane protein
PTH_1173		3.80564	4.24e-22	1.71255	5.73165	Hypothetical protein
PTH_1174		0.0610846	0.728212	8.35046	8.38408	Hypothetical protein
PTH_1175		0.624534	9.89e-09	6.8654	7.45853	Acetyl/propionyl-CoA carboxylase, alpha subunit
PTH_1176		-0.27593	0.18834	8.0707	7.73716	Hypothetical protein
PTH_1177		-0.736511	0.00865196	6.77442	5.92835	Uncharacterized protein conserved in bacteria
PTH_1178		-0.427546	0.196784	6.12363	5.54484	Hypothetical membrane protein
PTH_1179	nusB	-0.573137	0.0149932	8.18559	7.54585	Transcription termination factor
PTH_1180	ubiB	-0.607807	3.31e-09	8.56495	7.90611	2-polyprenylphenol hydroxylase and related flavodoxin oxidoreductases
PTH_1181	gltD	-0.671145	8.93e-28	9.9574	9.24895	NADPH-dependent glutamate synthase beta chain and related oxidoreductases
PTH_1182	xseA	-0.739771	8.12e-16	9.56363	8.78904	Exonuclease VII, large subunit
PTH_1183	folD	-0.625296	5.66e-13	9.31098	8.64846	5,10-methylene-tetrahydrofolate dehydrogenase/methenyl tetrahydrofolate cyclohydrolase
PTH_1184		-0.919468	1.11e-23	9.02898	8.05611	Methenyl tetrahydrofolate cyclohydrolase
PTH_1185	gabT	-0.675937	0.0615847	3.55666	2.68717	4-aminobutyrate aminotransferase and related aminotransferases
PTH_1186	dUR1	0.545028	0.0150328	3.64008	4.10832	Allophanate hydrolase subunit 1
PTH_1187		0.513585	0.133575	2.80325	3.12887	Hypothetical protein
PTH_1188		0.839101	0.0172554	3.13182	3.83634	Uncharacterized proteins, homologs of lactam utilization protein B
PTH_1189	pycA	0.294708	0.663246	2.4513	1.61761	Pyruvate carboxylase
PTH_1190	accC	0.292732	0.207636	4.0431	4.23926	Biotin carboxylase
PTH_1191		0.210138	0.371936	4.69729	4.77989	Hypothetical membrane protein
PTH_1192	rocR	-0.92128	1.76e-19	7.30508	6.34219	Transcriptional regulator
PTH_1193	xseB	-0.639296	0.000192811	8.09468	7.37291	Exonuclease VII small subunit
PTH_1194	ispA	-0.0150719	0.915244	9.92317	9.88166	Geranylgeranyl pyrophosphate synthase
PTH_1195		-0.289485	0.0125808	9.60096	9.27898	Hypothetical membrane protein
PTH_1196	dxs	-0.83709	3.2e-20	9.64331	8.77483	Deoxyxylulose-5-phosphate synthase
PTH_1197		-1.01765	1.89e-13	7.60043	6.50953	Predicted rRNA methylase
PTH_1198		-0.691222	3.66e-15	8.12038	7.37852	Predicted sugar kinase
PTH_1199	gCD14	-0.517429	0.000243259	6.74987	6.14134	TRNA(1-methyladenosine) methyltransferase and related methyltransferases
PTH_1200	argR	-0.377529	0.00196039	7.58154	7.13166	Arginine repressor
PTH_1201	recN	0.195147	0.0685604	6.25952	6.41028	ATPase involved in DNA repair
PTH_1202		2.284	1.46e-06	0.139908	2.52392	Predicted membrane-associated Zn-dependent protease 1
PTH_1203	citB	0.527795	0.00043031	8.63681	9.13248	Response regulator
PTH_1204		-0.498804	0.0878199	6.58535	5.9438	Ferredoxin
PTH_1205	porA	-0.527123	0.000382032	6.07289	5.46552	Pyruvate:ferredoxin oxidoreductase and related 2-oxoacid:ferredoxin oxidoreductases, alpha subunit
PTH_1206	porB	-0.585648	0.0012255	6.5607	5.90094	Pyruvate:ferredoxin oxidoreductase and related 2-oxoacid:ferredoxin oxidoreductases, beta subunit
PTH_1207	porG	-0.93719	4.6e-06	6.37181	5.31537	Pyruvate:ferredoxin oxidoreductase and related 2-oxoacid:ferredoxin oxidoreductases, gamma subunit
PTH_1208	pepD	-0.269267	0.0236493	6.98911	6.66467	Di-and tripeptidases
PTH_1209	spoIIM	0.0912537	0.562501	6.53238	6.57966	Uncharacterized membrane protein
PTH_1210	xerD	-0.372018	0.00376609	6.79797	6.38738	Site-specific recombinase XerD
PTH_1211	deoB	0.185908	0.276998	7.29109	7.44638	Hosphopentomutase
PTH_1212	deoA	-0.173926	0.206025	7.60836	7.40586	Thymidine phosphorylase
PTH_1213		-0.744483	2.6e-08	5.58674	4.76139	Hypothetical protein
PTH_1214	dltB	-1.46571	2.15e-22	6.51697	4.96666	Predicted membrane protein
PTH_1215		-1.98277	1.14e-45	7.55513	5.4899	Hypothetical protein
PTH_1216		-0.0367352	0.916792	4.86875	4.64487	Retron-type reverse transcriptase
PTH_1217		-0.250412	0.479397	4.8895	4.46583	Hypothetical protein
PTH_1218		-0.987395	2.95e-05	6.04142	4.95085	Hypothetical protein
PTH_1219		-0.779141	1.27e-07	6.54444	5.68697	Hypothetical protein
PTH_1220		-0.668546	0.000959372	5.80434	5.0559	Hypothetical protein
PTH_1221	exeA	-0.861193	3.11e-07	5.82837	4.86398	Type II secretory pathway, component ExeA
PTH_1222		1.80441	1.24e-18	4.5964	6.39538	Aromatic ring hydroxylase
PTH_1223	dacC	4.10569	9.33e-17	-2.39237	2.40232	D-alanyl-D-alanine carboxypeptidase
PTH_1224	spoIIAA	0.724151	0.0230461	5.30912	5.95518	Anti-anti-sigma regulatory factor
PTH_1225	rsbW	1.35394	2.07e-20	5.52523	6.83239	Anti-sigma regulatory factor
PTH_1226	fliA	1.95924	6.08e-102	5.98191	7.90635	DNA-directed RNA polymerase specialized sigma subunit
PTH_1227		0.425296	0.329251	3.88566	3.91935	Uncharacterized conserved protein
PTH_1228		1.83794	0.00182967	0.133012	1.87009	Hypothetical membrane protein
PTH_1229		2.18473	7.7e-10	1.67762	3.91094	Hypothetical protein
PTH_1230		2.31277	1.57e-06	1.01695	3.42245	Hypothetical membrane protein
PTH_1231	gerA	2.00708	7.02e-26	2.26577	4.25401	Bacillus/Clostridium GerA spore germination protein
PTH_1232		2.04031	1.07e-12	3.09138	5.13989	Uncharacterized protein conserved in bacteria
PTH_1233		1.90181	3.58e-11	2.66153	4.57013	Uncharacterized protein conserved in bacteria
PTH_1234		2.21628	1.25e-10	2.99786	5.26774	Activator of 2-hydroxyglutaryl-CoA dehydratase
PTH_1235	lysA	-0.776661	8.9e-11	9.81089	9.0006	Diaminopimelate decarboxylase
PTH_1236		-1.04226	2.06e-14	9.10815	8.02932	Hypothetical protein
PTH_1237	spoIVFB	-1.27884	8.37e-30	8.26484	6.90826	Zn-dependent protease
PTH_1238	trpS	-0.917326	8.38e-07	9.0106	8.04341	Tryptophanyl-tRNA synthetase
PTH_1239		0.0378999	0.795316	7.54057	7.54217	Predicted permease
PTH_1240		-0.584369	0.0186049	4.54428	3.77162	Hypothetical membrane protein
PTH_1241		1.84536	9.73e-08	4.71393	6.58285	Uncharacterized conserved protein
PTH_1242		2.18181	5.59e-08	1.10326	3.33522	Uncharacterized conserved protein
PTH_1243	cDC9	2.46971	1.09e-05	-0.654388	2.05421	ATP-dependent DNA ligase
PTH_1244		-0.258953	0.127603	6.3169	5.99935	Predicted eukaryotic-type DNA primase
PTH_1245	smf	0.0626681	0.46808	7.45681	7.49141	Predicted Rossmann fold nucleotide-binding protein
PTH_1246	topA	-0.36416	0.000172269	7.76852	7.36193	Topoisomerase IA
PTH_1247	gid	-0.21483	0.00280021	7.34641	7.09416	NAD(FAD)-utilizing enzyme possibly
PTH_1248	xerD	0.897113	2.18e-15	8.06376	8.93427	Site-specific recombinase XerD
PTH_1249	hslV	-0.618422	3.86e-05	7.21237	6.53406	ATP-dependent protease HslVU (ClpYQ), peptidase subunit
PTH_1250	hslU	-0.897007	1.57e-05	7.16881	6.20231	ATP-dependent protease HslVU (ClpYQ), ATPase subunit
PTH_1251	codY	1.6021	5.9e-15	10.1316	11.7201	Pleiotropic transcriptional repressor
PTH_1252	rpsB	-0.892266	2.35e-20	12.13	11.203	Ribosomal protein S2
PTH_1253	tsf	-0.647659	0.091543	6.93747	6.18042	Translation elongation factor Ts
PTH_1254	pyrH	-0.574234	0.0103991	8.78508	8.15248	Uridylate kinase
PTH_1255	frr	-0.805583	7.31e-26	9.99503	9.14635	Ribosome recycling factor
PTH_1256		-0.317921	0.014932	10.5754	10.2105	Ferredoxin
PTH_1257	uppS	-0.242532	0.0230905	7.92591	7.64937	Undecaprenyl pyrophosphate synthase
PTH_1258	cdsA	-0.495226	9.3e-06	7.07569	6.52683	CDP-diglyceride synthetase
PTH_1259	perM	-0.517078	1.56e-05	6.35058	5.76012	Predicted permease
PTH_1260	dxr	-0.385305	0.0303248	6.34164	5.89886	1-deoxy-D-xylulose 5-phosphate reductoisomerase
PTH_1261		-0.32565	0.0527089	6.18591	5.78147	Predicted membrane-associated Zn-dependent protease 1
PTH_1262	gcpE	-0.395582	0.00945562	6.13838	5.67935	Predicted enzyme
PTH_1263	proS	0.178063	0.233329	6.69906	6.83106	Prolyl-tRNA synthetase
PTH_1264	murG	-0.488423	1.84e-08	7.06843	6.53836	UDP-N-acetylglucosamine:LPS N-acetylglucosamine transferase
PTH_1265		-0.0630778	0.701516	9.01739	8.92009	Hypothetical protein
PTH_1266	nusA	-1.10319	2.44e-11	9.16873	8.01486	Transcription elongation factor
PTH_1267		-0.962579	4.96e-06	7.13392	6.01994	Predicted nucleic acid-binding protein
PTH_1268	rPL8A	-0.861139	0.000666777	7.01716	6.00971	Ribosomal protein HS6-type
PTH_1269	infB	-0.192124	0.421289	9.16674	8.9382	Translation initiation factor 2
PTH_1270	rbfA	-0.119942	0.573611	8.94446	8.77594	Ribosome-binding factor A
PTH_1271		-0.305442	0.244851	7.65256	7.28818	Exopolyphosphatase-related proteins
PTH_1272	truB	0.089047	0.788665	6.89138	6.92607	Pseudouridine synthase
PTH_1273	ribF	-0.431505	0.112157	8.19365	7.70476	FAD synthase
PTH_1274	rpsO	-0.636394	2.17e-08	11.2421	10.5639	Ribosomal protein S15P/S13E
PTH_1275	pnp	0.107578	0.201862	8.64231	8.7154	Polyribonucleotide nucleotidyltransferase
PTH_1276	cDA1	-1.07339	0.00324119	4.07273	2.74464	Predicted xylanase/chitin deacetylase
PTH_1277	dacC	0.84239	0.0132709	1.93909	2.6336	D-alanyl-D-alanine carboxypeptidase
PTH_1278	pqqL	-0.583723	0.00277301	6.29195	5.65128	Predicted Zn-dependent peptidases
PTH_1279	dut	-0.55396	0.00435041	6.42263	5.79255	DUTPase
PTH_1280		0.918504	0.199786	1.05248	1.35908	Hypothetical membrane protein
PTH_1281		2.68445	6.89e-11	2.31616	5.10106	Uncharacterized conserved protein
PTH_1282		2.49374	6.79e-05	-0.920877	1.92846	Hypothetical protein
PTH_1283	dapB	-0.390324	0.0897051	6.11952	5.6403	Dihydrodipicolinate reductase
PTH_1284		0.208101	0.0581995	7.61949	7.78401	Hypothetical protein
PTH_1285	dfp	-0.156224	0.499226	5.55352	5.29506	Phosphopantothenoylcysteine synthetase/decarboxylase
PTH_1286	asd	-0.303356	0.00091805	8.2297	7.88193	Aspartate-semialdehyde dehydrogenase
PTH_1287	lysC	-0.452218	0.00116134	8.21572	7.71492	Aspartokinases
PTH_1288	dapA	-0.499382	2.46e-05	7.8257	7.27651	Dihydrodipicolinate synthase/N-acetylneuraminate lyase
PTH_1289		-0.20508	0.0150116	8.34356	8.10135	Predicted hydrolase
PTH_1290	clpP	2.49228	1.7e-11	2.25793	4.8307	Protease subunit of ATP-dependent Clp proteases
PTH_1291		1.84518	0.00342687	1.20788	3.0919	Hypothetical protein
PTH_1292	bacA	-0.551414	0.00176965	5.48717	4.81545	Uncharacterized bacitracin resistance protein
PTH_1293	ftsK	-0.428601	3.7e-11	7.81621	7.34861	DNA segregation ATPase FtsK/SpoIIIE and related proteins
PTH_1294		-0.610853	2.52e-05	6.81808	6.1374	Predicted ATPase
PTH_1295		0.260427	0.000585831	7.83279	8.05921	Uncharacterized protein conserved in bacteria
PTH_1296	miaB	-0.306709	0.265128	5.77382	5.38809	2-methylthioadenine synthetase
PTH_1297	pgsA	1.27787	1.25e-10	4.65133	5.88342	Phosphatidylglycerophosphate synthase
PTH_1298		-0.759786	0.000793125	6.08015	5.17208	Hypothetical membrane protein
PTH_1299	hflB	-1.02013	1.54e-29	7.05325	5.98357	ATP-dependent Zn proteases
PTH_1300		-0.387391	0.0822487	7.57449	7.13357	Predicted nucleotide-utilizing enzyme
PTH_1301	recA	0.221363	0.220248	8.76464	8.94484	RecA/RadA recombinase
PTH_1302		-0.74125	0.000116501	11.8808	11.1098	Hypothetical protein
PTH_1303		-0.210685	0.354571	4.91609	4.58175	Hypothetical protein
PTH_1304		-0.496638	1.16e-07	7.62338	7.08159	Uncharacterized protein conserved in bacteria
PTH_1305	spoVS	0.194758	0.433172	11.0782	11.2504	Uncharacterized protein conserved in bacteria
PTH_1306		-0.132758	0.800099	2.09566	1.6132	Zn-dependent dipeptidase, microsomal dipeptidase homolog
PTH_1307		-0.942199	2.02e-12	8.78951	7.80726	Predicted metal-dependent phosphoesterases
PTH_1308		-1.16734	4.4e-28	8.7027	7.4947	Aspartate/tyrosine/aromatic aminotransferase
PTH_1309		-0.701292	2.49e-07	10.1312	9.38797	Predicted translation initiation factor 2B subunit
PTH_1310		-0.0171815	0.921602	6.93107	6.8458	Hypothetical protein
PTH_1311	cobU	0.00137622	0.994244	6.53936	6.48004	Adenosyl cobinamide kinase/adenosyl cobinamide phosphate guanylyltransferase
PTH_1312	cbiB	-0.361288	0.000117054	7.77144	7.36893	Cobalamin biosynthesis protein CobD/CbiB
PTH_1313	cobS	-0.045742	0.722744	6.7532	6.66445	Cobalamin-5-phosphate synthase
PTH_1314	hisC	-0.177226	0.0984819	6.92698	6.70011	Histidinol-phosphate/aromatic aminotransferase and cobyric acid decarboxylase
PTH_1315	gpmB	0.0638997	0.675286	7.33976	7.34514	Fructose-2,6-bisphosphatase
PTH_1316		-0.177621	0.0895748	9.1705	8.95312	Predicted hydrolase
PTH_1317		0.366146	1.29e-05	8.70054	9.02429	Hypothetical protein
PTH_1318		-0.470236	0.000676546	8.51118	8.00072	Hypothetical protein
PTH_1319		-5.02159	1.92e-59	10.4676	5.22581	Hypothetical protein
PTH_1320	pspA	5.22787	8.41e-204	2.03231	7.30223	Suppresse phage shock protein A
PTH_1321		2.18545	4.65e-15	4.65665	6.86421	Hypothetical protein
PTH_1322		1.20337	1.86e-09	3.89816	5.05421	Uncharacterized protein
PTH_1323	csdB	2.60748	9.94e-07	-1.3321	1.49233	Selenocysteine lyase
PTH_1324	btuR	-0.220715	0.0158758	8.02412	7.75952	ATP:corrinoid adenosyltransferase
PTH_1325		-0.864134	6.1e-14	7.8925	6.98932	Activator of 2-hydroxyglutaryl-CoA dehydratase
PTH_1326		-0.754857	2.52e-11	8.88494	8.09396	Uncharacterized protein conserved in bacteria
PTH_1327		-0.715074	1.69e-06	9.7111	8.96118	Uncharacterized protein conserved in bacteria
PTH_1328	ibpA	1.57552	2.25e-18	5.20644	6.76604	Molecular chaperone
PTH_1329	mutT	0.144467	0.282562	9.32756	9.43756	NTP pyrophosphohydrolases
PTH_1330	minC	-0.484188	0.00037936	9.37157	8.85599	Septum formation inhibitor
PTH_1331	galT	0.824874	4.81e-09	4.76847	5.53977	Galactose-1-phosphate uridylyltransferase
PTH_1332	glgA	1.09908	1.64e-06	5.62588	6.69244	Glycogen synthase
PTH_1333		0.0231765	0.818003	8.24548	8.23809	Hypothetical protein
PTH_1334		-0.295073	0.0600356	7.56327	7.20658	Uncharacterized protein conserved in bacteria
PTH_1335	citE	0.165798	0.560871	6.00448	6.10847	Citrate lyase beta subunit
PTH_1336	uspA	0.650167	0.00200599	5.3787	5.97481	Universal stress protein UspA and related nucleotide-binding proteins
PTH_1337		-0.785577	1.24e-11	9.27266	8.43827	Hypothetical protein
PTH_1338	miaB	0.847573	1.62e-09	5.98055	6.78874	2-methylthioadenine synthetase
PTH_1339	mutS	0.203888	0.0195491	5.83171	5.99199	Mismatch repair ATPase
PTH_1340	hyuA	0.129512	0.136055	6.78002	6.86203	N-methylhydantoinase A/acetone carboxylase, beta subunit
PTH_1341	acuC	0.0784198	0.384461	6.69198	6.71732	Deacetylases
PTH_1342	mutL	-0.16975	0.126697	6.70791	6.49645	DNA mismatch repair enzyme
PTH_1343		-0.249549	0.138161	6.29905	5.95787	Hypothetical protein
PTH_1344	miaA	-0.208341	0.0579325	7.15311	6.89421	TRNA delta(2)-isopentenylpyrophosphate transferase
PTH_1345	hfq	-0.339796	0.0297896	10.1172	9.74259	Uncharacterized host factor I protein
PTH_1346	spoVK	-0.377071	4.6e-06	7.66856	7.24697	ATPase of the AAA+ class
PTH_1347		0.156246	0.26817	6.83282	6.9471	Cystathionine beta-lyase family protein
PTH_1348	lysR	0.013523	0.915352	7.97234	7.94635	Transcriptional regulator
PTH_1349	citA	0.0285203	0.855964	6.69899	6.68458	Signal transduction histidine kinase
PTH_1350	citB	-0.022381	0.920656	5.82284	5.7502	Response regulator
PTH_1351	dctP	-0.541857	0.0027222	5.86176	5.24168	TRAP-type C4-dicarboxylate transport system, periplasmic component
PTH_1352		-0.178081	0.354348	5.17832	4.92073	Transposase and inactivated derivatives
PTH_1353	lexA	-0.655957	9.7e-09	8.75296	8.05049	SOS-response transcriptional repressors
PTH_1354		0.132391	0.820577	0.533818	0.0758076	Hypothetical protein
PTH_1355	mmcA	-0.283562	0.110296	6.3334	5.99889	Transcriptional regulator
PTH_1356	mmcB	2.13895	3.3e-13	9.5039	11.6579	Fumarase, N-terminal domain
PTH_1357	mmcC	2.11288	7.77e-20	9.86036	11.9745	Fumarase, C-terminal domain
PTH_1358	mmcD1	2.46143	7.23e-27	9.62363	12.0901	Succinyl-CoA synthetase, beta subunit
PTH_1359	mmcD2	2.46192	2.47e-25	9.55412	12.0282	Succinyl-CoA synthetase, alpha subunit
PTH_1360	mmcD2	2.20943	8e-40	10.4098	12.6079	Succinyl-CoA synthetase, alpha subunit
PTH_1361	mmcE	2.63375	1.73e-44	10.6397	13.2737	Methylmalonyl-CoA mutase, N-terminal domain/subunit
PTH_1362	mmcF	2.6355	3.29e-39	9.92572	12.5686	Methylmalonyl-CoA mutase, C-terminal domain/subunit
PTH_1363	mmcG	2.44385	1.52e-45	9.06427	11.4918	Methylmalonyl-CoA epimerase
PTH_1364	mmcH	2.39928	2.08e-38	9.66455	12.056	Methylmalonyl-CoA decarboxylase, alpha subunit
PTH_1365	mmcI	2.46916	1.08e-36	10.2335	12.6947	Methylmalonyl-CoA decarboxylase, epsilon subunit
PTH_1366	mmcJ	2.40368	2.65e-39	10.1969	12.5918	Methylmalonyl-CoA decarboxylase, gamma subunit
PTH_1367	mmcK	2.27678	2.66e-40	10.1808	12.4484	Malate dehydrogenase
PTH_1368	mmcL	2.34705	1.08e-40	10.4949	12.8372	Transcarboxylase, 5S subunit
PTH_1369	mmcM	2.55671	3.97e-75	10.1324	12.6775	Pyruvate:ferredoxin oxidoreductase
PTH_1370		2.15736	0.00415853	-2.45947	-0.301548	Hypothetical protein
PTH_1371	araJ	1.31338	0.000509165	1.37167	2.64231	Arabinose efflux permease
PTH_1372		-0.327974	0.0107396	7.96246	7.58857	Hypothetical protein
PTH_1373		-0.641976	7.88e-12	9.25098	8.56248	Serine protease inhibitor
PTH_1374	tagG	-0.831535	8.43e-15	7.80991	6.91727	ABC-type polysaccharide/polyolphosphate export systems, permeasecomponent
PTH_1375	ccmA	-0.655531	4.03e-12	8.61635	7.91251	ABC-type multidrug transport system, ATPase component
PTH_1376	caiC	0.867955	2.79e-18	7.15953	7.98947	Acyl-CoA synthetases (AMP-forming)/AMP-acid ligases II
PTH_1377		-1.07007	4.11e-13	6.63482	5.51213	Hypothetical hydrogenase subunit
PTH_1378	nuoF	-1.34438	2.5e-06	5.35946	3.91186	NADH:ubiquinone oxidoreductase, NADH-binding 51 kD subunit
PTH_1379	nuoE	-1.58293	0.000346797	4.194	2.04676	NADH:ubiquinone oxidoreductase 24 kD subunit
PTH_1380	znuB	-0.886496	0.00013179	4.98498	4.00985	ABC-type Mn2+/Zn2+ transport systems, permease components
PTH_1381	znuC	-1.1615	0.000212356	5.28502	3.96673	ABC-type Mn/Zn transport systems, ATPase component
PTH_1382	lraI	-0.785644	4.89e-06	7.10402	6.25929	ABC-type metal ion transport system, periplasmic component/surface adhesin
PTH_1383	fur	-1.20959	1.08e-08	7.6262	6.32626	Fe2+/Zn2+ uptake regulation proteins
PTH_1384	rfaG	0.62779	8.34e-05	6.12052	6.71421	Glycosyltransferase
PTH_1385		0.280862	0.477469	4.53775	4.66917	Soluble P-type ATPase
PTH_1386	pfkA	-0.672084	0.00529498	5.56762	4.81578	6-phosphofructokinase
PTH_1387		-0.687339	4.36e-12	8.73675	8.01417	Uncharacterized conserved protein
PTH_1388		0.891046	0.285861	-2.16317	#NUM!	Transposase and inactivated derivatives
PTH_1389	deoC	-0.224449	0.412954	7.33628	7.04867	Deoxyribose-phosphate aldolase
PTH_1390	ddlA	-0.261739	0.113217	7.59809	7.29159	D-alanine-D-alanine ligase and related ATP-grasp enzymes
PTH_1391	xerD	-1.25258	9.92e-13	9.23524	7.93672	Site-specific recombinase XerD
PTH_1392		1.19842	0.0268331	1.47551	2.56795	Hypothetical protein
PTH_1393		0.787969	0.146459	0.80575	1.15163	Hypothetical protein
PTH_1394		2.18062	0.00203315	-3.30639	-1.0976	Hypothetical protein
PTH_1395	fusA	-0.936402	2.12e-12	9.66089	8.67756	Translation elongation factors
PTH_1396	rfbX	3.53812	3.57e-09	-2.78767	1.53935	Membrane protein
PTH_1397	surE	-0.51796	0.00113479	6.16374	5.54308	Predicted acid phosphatase
PTH_1398		-0.378557	0.510011	3.90114	2.78713	Hypothetical protein
PTH_1399	folE	-0.724758	0.000124471	5.84257	4.97922	GTP cyclohydrolase I
PTH_1400	nrdG	-0.625257	0.000400401	6.56817	5.86168	Organic radical activating enzymes
PTH_1401		-0.414381	0.0419484	6.68747	6.19086	Hypothetical protein
PTH_1402		-0.495444	0.000413046	6.53129	5.9516	Predicted PP-loop superfamily ATPase
PTH_1403		-0.594756	0.000543636	7.39971	6.72333	6-pyruvoyl-tetrahydropterin synthase
PTH_1404		6.3844	5.1e-46	1.21392	8.18697	Hypothetical membrane protein
PTH_1405	ubiB	-0.614957	3.82e-10	11.107	10.4551	2-polyprenylphenol hydroxylase and related flavodoxin oxidoreductases
PTH_1406		-0.67288	4.6e-06	10.6262	9.90892	Hypothetical protein
PTH_1407	rnfC	-0.698981	9.77e-09	10.4648	9.72372	Predicted NADH:ubiquinone oxidoreductase, subunit RnfC
PTH_1408	flpD	-0.460245	0.00326836	10.2323	9.72241	Methyl-viologen-reducing hydrogenase, delta subunit
PTH_1409	frhD	-0.644411	5.87e-06	9.76799	9.06553	Coenzyme F420-reducing hydrogenase, delta subunit
PTH_1410	hdrA	-0.539995	9.37e-05	10.5337	9.94902	Heterodisulfide reductase, subunit A and related polyferredoxins
PTH_1411	hdrA	-0.433471	0.00353728	9.9623	9.48126	Heterodisulfide reductase, subunit A and related polyferredoxins
PTH_1412	hdrB	-0.370343	0.0266811	9.92032	9.50279	Heterodisulfide reductase, subunit B
PTH_1413	glpC	-0.315082	0.0457688	10.3906	10.032	Fe-S oxidoreductase
PTH_1414		0.0738286	0.429792	6.98952	7.03212	Hypothetical protein
PTH_1415		0.277716	0.0393707	10.5612	10.8004	Predicted Zn-dependent hydrolases of the beta-lactamase fold
PTH_1416	argK	0.854296	5.14e-09	7.74416	8.56406	Putative periplasmic protein kinase ArgK and related GTPase of G3E family
PTH_1417	trxB	0.574581	0.021088	6.25024	6.77863	Thioredoxin reductase
PTH_1418	adk	-0.144215	0.594375	8.36903	8.16701	Adenylate kinase and related kinases
PTH_1419		0.204302	0.421495	5.03979	5.19913	Hypothetical protein
PTH_1420	asnS	-0.0598259	0.81354	4.29392	4.16766	Aspartyl/asparaginyl-tRNA synthetases
PTH_1421		-0.0653186	0.410554	8.39885	8.30077	Aspartate/tyrosine/aromatic aminotransferase
PTH_1422		1.88837	2.81e-61	5.19638	7.06327	Hypothetical membrane protein
PTH_1423		0.911381	0.00463446	4.25969	5.09793	Uncharacterized protein conserved in bacteria
PTH_1424		0.416775	0.000778841	6.7056	7.0792	Hypothetical membrane protein
PTH_1425	amiC	0.176247	0.177359	6.87545	7.00152	N-acetylmuramoyl-L-alanine amidase
PTH_1426		-0.275335	0.260515	6.57296	6.18937	Hypothetical protein
PTH_1427	selB	-0.233735	0.299319	6.29662	6.00435	Selenocysteine-specific translation elongation factor
PTH_1428	selA	0.0300057	0.884973	6.64233	6.6187	Selenocysteine synthase
PTH_1429	purL	-0.965416	5.32e-57	8.35963	7.35969	Phosphoribosylformylglycinamidine (FGAM) synthase, synthetase domain
PTH_1430	purL	-0.900173	1.45e-21	8.40869	7.47439	Phosphoribosylformylglycinamidine (FGAM) synthase, glutamine amidotransferase domain
PTH_1431		1.19698	7.17e-07	4.36464	5.53793	Hypothetical protein
PTH_1432		NA	NA	#NUM!	#NUM!	Hypothetical protein
PTH_1433	xerD	NA	NA	#NUM!	#NUM!	Site-specific recombinase XerD
PTH_1434		NA	NA	#NUM!	#NUM!	Uncharacterized protein
PTH_1435		1.19671	0.0575292	-0.984295	-0.337524	Transposase and inactivated derivatives
PTH_1436		-0.572152	1.62e-06	8.73999	8.13183	Predicted periplasmic solute-binding protein
PTH_1437	ubiA	-0.782898	3.87e-08	7.81439	6.99569	4-hydroxybenzoate polyprenyltransferase and related prenyltransferases
PTH_1438	ubiD	-0.634891	1.92e-06	8.34486	7.67087	3-polyprenyl-4-hydroxybenzoate decarboxylase and related decarboxylases
PTH_1439	ubiE	-0.682298	1.84e-07	8.3144	7.59236	Methylase involved in ubiquinone/menaquinone biosynthesis
PTH_1440		0.55507	0.0015571	8.35315	8.88559	Hypothetical protein
PTH_1441	speD	0.0253547	0.799607	9.81907	9.80743	S-adenosylmethionine decarboxylase
PTH_1442	fer	2.32885	6.89e-06	1.88866	4.32991	Ferredoxin
PTH_1443		0.800647	6.51e-24	7.14349	7.90697	Sensor protein DegS and signal transduction histidine kinase
PTH_1444	citB	0.429086	0.000511984	7.03975	7.44285	Response regulator
PTH_1445	flp	3.34671	1.01e-38	4.86573	8.25163	Flp pilus assembly protein, pilin Flp, pilin Flp
PTH_1446	pulO	0.938153	0.0202593	2.68265	3.47333	Type II secretory pathway, prepilin signal peptidase PulO and related peptidases, prepilin signal peptidase PulO and related peptidases
PTH_1447	tadG	0.949663	0.0299339	2.69094	3.50104	Flp pilus assembly protein TadG
PTH_1448	tadD	0.553133	0.0895748	2.78943	3.13306	Flp pilus assembly protein TadD
PTH_1449	cpaB	1.08414	0.00034049	2.88548	3.83432	Flp pilus assembly protein CpaB
PTH_1450	citB	0.641686	0.0683656	2.29194	2.72965	Response regulator
PTH_1451	virB11	1.27868	2.28e-06	2.4434	3.63149	Type IV secretory pathway, VirB11 components, and related ATPase
PTH_1452	tadC	1.14107	0.00216214	1.98875	3.06385	Flp pilus assembly protein TadC
PTH_1453	tadC	0.733768	0.0886935	1.70153	2.19982	Flp pilus assembly protein TadC
PTH_1454		0.77188	0.243745	1.16878	0.903604	Uncharacterized conserved protein
PTH_1455	tar	0.716114	0.00377035	2.35579	2.95695	Methyl-accepting chemotaxis protein
PTH_1456	salY	0.794634	1.64e-15	5.61402	6.37535	ABC-type antimicrobial peptide transport system, permease component
PTH_1457	salX	0.801424	6.34e-09	5.2989	6.02927	ABC-type antimicrobial peptide transport system, ATPase component
PTH_1458	acrA	0.699823	4.84e-08	5.19121	5.84467	Membrane-fusion protein
PTH_1459	mgtA	-0.116752	0.423374	7.06507	6.91587	Cation transport ATPase
PTH_1460	spo0M	2.03895	4.32e-47	5.22724	7.24435	Sporulation control protein
PTH_1461	smtA	0.144231	0.632286	3.58538	3.56818	SAM-dependent methyltransferases
PTH_1462	kch	-0.032016	0.958677	3.28362	2.81617	Kef-type K+ transport systems, predicted NAD-binding component
PTH_1463	kch	0.891325	0.00117451	3.78697	4.65409	Kef-type K+ transport systems, predicted NAD-binding component
PTH_1464		-0.253506	0.152436	5.68471	5.40278	Predicted integral membrane protein
PTH_1465		-0.475968	0.0106962	6.38032	5.847	Predicted membrane protein
PTH_1466	wcaA	-0.61495	7.85e-05	6.81766	6.14169	Glycosyltransferases
PTH_1467		NA	NA	#NUM!	#NUM!	Transposase and inactivated derivatives
PTH_1468		0.208597	0.112971	8.71617	8.88923	Hypothetical protein
PTH_1469		1.93758	0.0259141	-2.2369	#NUM!	Hypothetical protein
PTH_1470		0.951088	6.74e-07	8.88571	9.80935	Hypothetical protein
PTH_1471	lexA	0.537332	0.040997	3.97743	4.43124	SOS-response transcriptional repressors
PTH_1472		2.31177	2.87e-58	6.90454	9.20303	Uncharacterized conserved protein
PTH_1473	napF	2.39152	2.76e-45	7.51522	9.90004	Ferredoxin
PTH_1474		2.41026	6.62e-47	6.65278	9.06265	Uncharacterized conserved protein
PTH_1475		0.047152	0.905051	3.67571	3.53363	ABC-type multidrug transport system, permease component
PTH_1476	ccmA	-0.268138	0.213957	4.54607	4.15276	ABC-type multidrug transport system, ATPase component
PTH_1477		0.939412	3.8e-08	4.82846	5.7267	Uncharacterized conserved protein
PTH_1478		-0.378982	0.209469	3.78201	3.23035	Predicted membrane protein
PTH_1479	cbiO	0.0893307	0.566109	5.00219	5.03863	ABC-type cobalt transport system, ATPase component
PTH_1480	cbiQ	0.406959	0.034693	4.31465	4.6661	ABC-type cobalt transport system, permease component CbiQ and related transporters
PTH_1481		1.11584	4.01e-08	4.46483	5.54355	Hypothetical protein
PTH_1482		0.578354	0.0166643	4.71592	5.23666	Hypothetical membrane protein
PTH_1483		1.29556	2.69e-30	5.08697	6.35518	Hypothetical membrane protein
PTH_1484		-2.17155	1.25e-15	11.0649	8.79038	Formylmethanofuran dehydrogenase subunit E
PTH_1485		-3.04741	1.15e-26	9.63047	6.44266	ATPase components of various ABC-type transport systems, contain duplicated ATPase
PTH_1486	dppC	-3.26547	8.49e-27	9.2446	5.8191	ABC-type dipeptide/oligopeptide/nickel transport systems, permease components
PTH_1487	dppB	-1.70279	3.51e-09	12.2079	10.4277	ABC-type dipeptide/oligopeptide/nickel transport systems, permease components
PTH_1488	ddpA	-3.14564	7.15e-26	10.6606	7.36835	ABC-type dipeptide transport system, periplasmic component
PTH_1489	smtA	-2.86725	5.52e-20	10.2888	7.2678	SAM-dependent methyltransferases
PTH_1490	sdhB	0.398043	0.00173424	6.17623	6.53432	Succinate dehydrogenase/fumarate reductase, Fe-S protein subunit
PTH_1491	sdhA	0.227517	0.0250694	7.37904	7.56866	Succinate dehydrogenase/fumarate reductase, flavoprotein subunit
PTH_1492	frhB	0.171572	0.0619398	6.77079	6.91505	Coenzyme F420-reducing hydrogenase, beta subunit
PTH_1493	prpD	0.0900226	0.363979	6.85152	6.90675	Uncharacterized protein
PTH_1494		-0.0243369	0.905925	6.30074	6.20231	Hypothetical protein
PTH_1495		0.12591	0.153933	7.21833	7.31193	Conserved hypothetical protein
PTH_1496	erfK	5.22268	1.01e-28	-0.171063	5.57212	Uncharacterized protein conserved in bacteria
PTH_1497		-0.161346	0.596637	5.00164	4.68911	Hypothetical protein
PTH_1498	dinP	-0.0446391	0.858649	5.19683	5.10519	Nucleotidyltransferase/DNA polymerase
PTH_1499		-1.09783	2.43e-05	5.14534	3.9223	Predicted integral membrane protein
PTH_1500	arsR	-0.237511	0.730917	2.56615	0.683701	Predicted transcriptional regulator
PTH_1501		-5.22356	1.7e-22	7.8389	#NUM!	Hypothetical protein
PTH_1502		-5.79228	5.78e-38	8.35596	0.90388	Hypothetical protein
PTH_1503		-5.12543	1.99e-26	8.01514	0.978731	Hypothetical protein
PTH_1504	sirA	-4.13406	1.13e-265	11.1253	6.92659	Predicted redox protein
PTH_1505		0.84986	0.325875	0.596936	#NUM!	Hypothetical protein
PTH_1506	nirB	-0.440586	0.153216	4.66327	4.13315	NAD(P)H-nitrite reductase
PTH_1507		0.279782	0.0102618	8.4971	8.74936	Acyl-CoA synthetase
PTH_1508	pta	-0.0412442	0.775021	9.00436	8.9348	BioD-like N-terminal domain of phosphotransacetylase
PTH_1509	paaI	-0.0373913	0.895836	4.68698	4.47213	Uncharacterized protein
PTH_1510		-0.457896	0.316098	3.92439	3.21243	Hydrolases
PTH_1511	nfnB	-0.499688	2.39e-05	7.92536	7.37011	Nitroreductase
PTH_1512		-0.276094	0.0589458	7.71421	7.40255	Fe-S oxidoreductase
PTH_1513	acrR	-0.870393	0.00143994	7.26255	6.32186	Transcriptional regulator
PTH_1514		-2.11551	7.82e-17	6.28375	4.01402	ABC-type multidrug transport system, permease component
PTH_1515	ccmA	-2.05573	7.96e-16	6.27003	4.08752	ABC-type multidrug transport system, ATPase component
PTH_1516	ccmA	-2.25658	6.57e-16	6.08598	3.61794	ABC-type multidrug transport system, ATPase component
PTH_1517	acrA	-1.89156	4.25e-22	6.84793	4.85346	Membrane-fusion protein
PTH_1518	trmA	-1.09995	9.65e-49	8.12076	6.98187	SAM-dependent methyltransferases
PTH_1519		1.96981	0.000881519	-1.55897	0.310034	FOG: transposase and inactivated derivatives
PTH_1520	uup	-1.29585	6.49e-17	5.87462	4.48206	ATPase components of ABC transporters
PTH_1521		-1.20751	3.03e-11	6.58606	5.27179	Uncharacterized protein conserved in bacteria
PTH_1522		-0.518786	0.00212201	6.22007	5.65207	Uncharacterized protein conserved in bacteria
PTH_1523		-0.491126	0.0147165	5.92613	5.37278	Adenine specific DNA methylase Mod
PTH_1524	caiA	-0.0871518	0.854755	1.30651	0.804443	Acyl-CoA dehydrogenases
PTH_1525	dnaC	0.682888	0.2718	0.706918	0.827487	DNA replication protein
PTH_1526		0.752971	0.283231	0.759668	0.84576	Hypothetical protein
PTH_1527		0.594956	0.220248	2.9764	3.41795	Hypothetical protein
PTH_1528		0.467589	0.455928	2.93451	2.77679	Hypothetical protein
PTH_1529		0.542308	0.0587028	5.01359	5.50638	Hypothetical protein
PTH_1530		0.497189	0.0858543	3.86841	4.32453	Hypothetical protein
PTH_1531		0.16532	0.594375	3.57645	3.70186	Hypothetical protein
PTH_1532		1.04924	4.37e-05	3.82236	4.77029	Uncharacterized MobA-related protein
PTH_1533		0.800958	0.000135014	4.28136	4.98287	Hypothetical protein
PTH_1534		0.964406	0.00537109	3.68847	4.58246	Hypothetical protein
PTH_1535	xdhC	1.0242	4.32e-11	4.61535	5.57596	Xanthine and CO dehydrogenases maturation factor
PTH_1536	moeA	0.4452	0.164189	2.88115	3.18038	Molybdopterin biosynthesis enzyme
PTH_1537	citT	1.6642	1.22e-10	1.84977	3.47714	Di-and tricarboxylate transporters
PTH_1538	coxL	0.435653	0.0979475	2.86845	3.2453	Aerobic-type carbon monoxide dehydrogenase, large subunit CoxL/CutL homologs
PTH_1539	coxS	0.474142	0.426718	1.55499	1.51539	Aerobic-type carbon monoxide dehydrogenase, small subunit CoxS/CutS homologs
PTH_1540	coxM	0.995275	0.0200209	1.25976	2.04578	Aerobic-type carbon monoxide dehydrogenase, middle subunit CoxM/CutM homologs
PTH_1541		1.53157	0.00058963	-0.277601	1.08886	Acyl CoA:acetate/3-ketoacid CoA transferase
PTH_1542	citT	2.25404	7.69e-05	-1.52317	0.891424	Di-and tricarboxylate transporters
PTH_1543		-0.112604	0.810059	1.64108	1.14484	Uncharacterized protein conserved in bacteria
PTH_1544		0.0307423	0.957568	1.30056	0.7083	MoxR-like ATPase
PTH_1545	acs	0.675127	0.0320779	2.31031	2.92943	Acyl-coenzyme A synthetases/AMP-(fatty) acid ligases
PTH_1546	lysR	2.7955	1.08e-90	5.72547	8.50967	Transcriptional regulator
PTH_1547		0.658591	0.000881056	5.44988	6.08091	Hypothetical protein
PTH_1548	caiC	-0.263534	0.46808	2.14201	1.62071	Acyl-CoA synthetases (AMP-forming)/AMP-acid ligases II
PTH_1549		0.669513	0.117251	1.8571	2.37858	Hypothetical protein
PTH_1550	moeA	0.125281	0.823928	1.1998	0.844094	Molybdopterin biosynthesis enzyme
PTH_1551		0.106308	0.543851	6.3911	6.453	Predicted transcriptional regulator
PTH_1552	fixA	1.20954	4.96e-11	3.80444	4.97747	Electron transfer flavoprotein, beta subunit
PTH_1553	fixB	0.555255	0.0684661	3.33952	3.84881	Electron transfer flavoprotein, alpha subunit
PTH_1554	glpC	0.726274	0.0193602	2.18781	2.86291	Fe-S oxidoreductase
PTH_1555		1.00452	0.00246056	2.3061	3.19827	Fe-S oxidoreductase
PTH_1556		1.71477	6.43e-07	3.248	4.9533	Hypothetical protein
PTH_1557		0.535381	2.08e-08	6.3653	6.87386	Hypothetical protein
PTH_1558	rpoE	-0.503783	0.0356779	5.04759	4.45968	DNA-directed RNA polymerase specialized sigma subunit
PTH_1559		-0.508685	0.0356913	4.51493	3.84456	Hypothetical membrane protein
PTH_1560		1.917	0.000140556	3.07102	4.94225	Hypothetical protein
PTH_1561		2.17504	2.97e-33	3.98987	6.12535	Hypothetical membrane protein
PTH_1562	tra5	0.375941	1.72e-07	7.39403	7.73037	Transposase and inactivated derivatives
PTH_1563		1.50868	0.0364878	-2.04496	-1.48798	Transposase and inactivated derivatives
PTH_1564		0.308254	0.14669	5.97195	6.1872	Hypothetical protein
PTH_1565		1.15547	2.35e-08	4.2997	5.4006	Hypothetical protein
PTH_1566		0.368749	0.258615	3.06318	3.31404	Hypothetical protein
PTH_1567		1.27557	0.0724851	-0.43258	-0.0889959	Hypothetical protein
PTH_1568	tra5	1.5246	0.0726601	-2.88828	#NUM!	Transposase and inactivated derivatives
PTH_1569		0.934061	0.00854287	3.5372	4.332	Transposase and inactivated derivatives
PTH_1570	tolB	0.98387	6.16e-09	3.56218	4.4682	Periplasmic component of the Tol biopolymer transport system
PTH_1571		1.372	0.00644647	2.16383	3.33574	Hypothetical protein
PTH_1572	tra5	1.94088	0.0256801	-4.93308	#NUM!	Transposase and inactivated derivatives
PTH_1573	caiA	-0.527252	0.162365	2.41337	1.6505	Acyl-CoA dehydrogenases
PTH_1574	narK	0.851884	0.000165201	3.04751	3.81921	Nitrate/nitrite transporter
PTH_1575	caiA	0.231466	0.666133	1.21562	0.986665	Acyl-CoA dehydrogenases
PTH_1576	caiA	0.0235565	0.948041	2.6169	2.41313	Acyl-CoA dehydrogenases
PTH_1577		0.592279	0.0135828	2.87666	3.39319	AcylCoA:acetate/3-ketoacidCoAtransferase
PTH_1578	coxL	0.404797	0.00417656	3.92219	4.28363	Aerobic-type carbon monoxide dehydrogenase, large subunit CoxL/CutL homologs
PTH_1579	coxS	0.484476	0.438691	1.29722	1.15246	Aerobic-type carbon monoxide dehydrogenase, small subunit CoxS/CutS homologs
PTH_1580	xdhA	1.20746	0.0120337	0.605424	1.6353	Xanthine dehydrogenase, iron-sulfur clusterand FAD-binding subunit A
PTH_1581		1.83109	7.68e-14	4.17522	5.96682	Uncharacterized conserved protein
PTH_1582	rtcB	0.931949	1.59e-10	4.19992	5.09363	Uncharacterized conserved protein
PTH_1583		1.42392	0.00231634	1.7731	3.05564	Uncharacterized conserved protein
PTH_1584		2.78382	1.19e-18	1.56998	4.41767	Putative aldehyde/alcohol dehydrogenase
PTH_1585	malQ	2.49814	2.97e-11	1.88424	4.4798	4-alpha-glucanotransferase
PTH_1586	glgB	1.82793	7.9e-11	2.09678	3.93011	1,4-alpha-glucan branching enzyme
PTH_1587		1.29698	4.51e-06	2.94292	4.23189	Hypothetical protein
PTH_1588	treY	0.67587	0.0145657	3.79949	4.45459	Maltooligosyl trehalose synthase
PTH_1589	rfaG	-0.457768	0.000850398	5.61303	5.08537	Glycosyltransferase
PTH_1590		2.0931	1.4e-170	6.48126	8.54787	Hypothetical membrane protein
PTH_1591	nrdA	0.369787	0.0120414	8.62896	8.97723	Ribonucleotide reductase, alpha subunit
PTH_1592		1.51676	0.0258483	1.59727	2.52127	Hypothetical protein
PTH_1593	ompR	1.66155	1.28e-14	7.80734	9.44084	Response regulator
PTH_1594		NA	NA	#NUM!	#NUM!	Transposase
PTH_1595		1.54074	8.9e-17	6.4839	7.99113	Response regulator
PTH_1596		2.66693	1.86e-27	6.31804	8.98872	Hypothetical protein
PTH_1597		0.644021	0.00268151	5.97748	6.57938	Hypothetical protein
PTH_1598		-0.685308	5.71e-15	9.08636	8.36918	Predicted phosphoglycerate mutase
PTH_1599	lysC	-1.29149	2.57e-44	9.06757	7.72612	Aspartokinases
PTH_1600	thrB	-0.900301	6.2e-10	8.67188	7.73258	Homoserine kinase
PTH_1601	thrA	-0.599272	5.46e-09	9.67771	9.04228	Homoserine dehydrogenase
PTH_1602	pheB	0.769999	1.59e-09	6.51804	7.24837	ACT domain-containing protein
PTH_1603		1.49518	0.0133623	-0.368109	0.780711	Predicted membrane protein
PTH_1604		1.16918	0.0186334	1.31461	2.21393	Hypothetical membrane protein
PTH_1605		6.10438	1.49e-121	3.14052	9.36904	Hypothetical protein
PTH_1606	grxC	1.27547	1.92e-43	9.5431	10.7825	Glutaredoxin and related proteins
PTH_1607	gpsA	0.760404	3.28e-26	7.31629	8.0413	Glycerol-3-phosphate dehydrogenase
PTH_1608		-0.289942	0.126338	6.3712	5.98625	Predicted membrane protein
PTH_1609		-0.350654	0.00744411	7.67203	7.27711	Predicted GTPase
PTH_1610		0.700224	3.62e-12	8.13205	8.80353	Fe-S oxidoreductase
PTH_1611		-0.261014	0.525608	4.48842	4.0796	Hypothetical membrane protein
PTH_1612		2.08708	0.000890657	0.169986	2.40237	Hypothetical membrane protein
PTH_1613		1.40428	0.0839582	0.0831712	0.438583	Hypothetical membrane protein
PTH_1614		2.68916	7.24e-13	1.18879	3.97796	Hypothetical membrane protein
PTH_1615		2.98278	6.77e-15	1.59137	4.70248	Hypothetical membrane protein
PTH_1616		3.7759	2.81e-10	-2.20428	2.51702	Hypothetical membrane protein
PTH_1617	cmk	-0.115846	0.302072	8.9234	8.77749	Cytidylate kinase
PTH_1618	plsC	-0.29916	0.00309676	8.50773	8.17365	1-acyl-sn-glycerol-3-phosphate acyltransferase
PTH_1619		-0.536116	2.8e-13	10.609	10.0396	Hypothetical protein
PTH_1620	aroA	0.0531045	0.833016	7.01589	7.0168	5-enolpyruvylshikimate-3-phosphate synthase
PTH_1621	tyrA	1.03918	1.28e-08	9.5764	10.6029	Prephenate dehydrogenase
PTH_1622	aroA	0.405321	2.05e-07	8.55773	8.92952	3-deoxy-D-arabino-heptulosonate 7-phosphate (DAHP) synthase
PTH_1623	trpA	-4.37848	4.13e-169	9.60064	5.10711	Tryptophan synthase alpha chain
PTH_1624	trpB	-4.67401	2.92e-92	9.36733	4.54922	Tryptophan synthase beta chain
PTH_1625	trpC	-4.34603	2.68e-163	9.61902	5.17886	Indole-3-glycerol phosphate synthase
PTH_1626	trpD	-3.63741	6.74e-69	9.18689	5.43748	Anthranilate phosphoribosyltransferase
PTH_1627	pabA	-5.24725	1.01e-93	9.32708	3.76395	Anthranilate/para-aminobenzoate synthases component II
PTH_1628	trpE	-5.38224	4.54e-94	10.8182	5.26835	Anthranilate/para-aminobenzoate synthases component I
PTH_1629		-0.329504	0.042791	6.39276	5.99364	Predicted membrane protein
PTH_1630	aroH	-0.494936	0.0175253	6.2442	5.60608	Chorismate mutase
PTH_1631		-0.675266	0.00044585	6.81225	6.0636	Hypothetical protein
PTH_1632		-0.107533	0.611599	6.46523	6.28328	Hypothetical membrane protein
PTH_1633		-0.71261	5.59e-08	7.80631	7.02441	Hypothetical protein
PTH_1634	rsuA	-0.779122	7.4e-06	7.24322	6.39759	16S rRNA uridine-516 pseudouridylate synthase and related pseudouridylate synthase
PTH_1635		-0.207476	0.306859	7.64006	7.36698	Hypothetical protein
PTH_1636		3.02156	9.41e-05	-3.93905	1.54754	Hypothetical protein
PTH_1637		-0.554443	0.0964056	5.42706	4.60399	Hypothetical protein
PTH_1638		0.994517	0.019341	1.34655	2.1539	Hypothetical protein
PTH_1639		1.94629	5.01e-16	3.39309	5.33988	Hypothetical protein
PTH_1640	spmB	3.55364	1.97e-10	-1.13494	3.09153	Uncharacterized membrane protein
PTH_1641	spmA	3.53969	8.42e-17	0.21199	4.05279	Uncharacterized membrane protein
PTH_1642		2.96324	1.61e-16	1.12102	4.20468	Hypothetical membrane protein
PTH_1643	spoVR	1.87172	8.23e-14	3.00691	4.86932	Uncharacterized conserved protein
PTH_1644		2.53385	2.32e-21	2.13315	4.69378	Uncharacterized conserved protein
PTH_1645	prkA	2.43471	9.97e-18	2.88305	5.35186	Putative Ser protein kinase
PTH_1646		-0.147863	0.302072	6.78403	6.5885	Hypothetical membrane protein
PTH_1647		-1.0499	0.000109592	7.77984	6.57554	Hypothetical protein
PTH_1648		1.28195	0.0426398	1.80126	2.55	Hypothetical protein
PTH_1649		1.23198	2.57e-26	6.62857	7.82878	Predicted glutamine amidotransferase
PTH_1650	murE	0.292015	0.000118255	7.08232	7.34126	UDP-N-acetylmuramyl tripeptide synthase
PTH_1651	pncB	-0.38461	0.0104299	6.7034	6.2676	Nicotinic acid phosphoribosyltransferase
PTH_1652	pncA	-0.705383	0.000358355	6.41242	5.64518	Amidases related to nicotinamidase
PTH_1653	acyP	-0.391371	0.225994	5.34343	4.75574	Acylphosphatases
PTH_1654	cbiO	-0.129218	0.481449	9.45904	9.28898	ABC-type cobalt transport system, ATPase component
PTH_1655	cbiQ	0.301597	0.0179504	9.60537	9.87596	ABC-type cobalt transport system, permease component CbiQ and related transporters
PTH_1656		-4.03701	7.61e-48	11.2586	7.07868	Hypothetical membrane protein
PTH_1657	cbiO	-4.05714	9.51e-55	11.1973	7.01297	ABC-type cobalt transport system, ATPase component
PTH_1658	cbiO	-3.9574	8.2e-41	10.569	6.45885	ABC-type cobalt transport system, ATPase component
PTH_1659	cbiQ	-3.48905	1.58e-107	10.5921	7.04427	ABC-type cobalt transport system, permease component CbiQ and related transporters
PTH_1660		-3.43384	3.06e-161	10.5185	7.03911	Indolepyruvate ferredoxin oxidoreductase, alpha and beta subunits
PTH_1661	porG	-3.02457	4.91e-119	10.4477	7.37488	Pyruvate:ferredoxin oxidoreductase and related 2-oxoacid:ferredoxin oxidoreductases, gamma subunit
PTH_1662	paaK	-2.42778	2.53e-90	11.1273	8.66107	Coenzyme F390 synthetase
PTH_1663		0.190725	0.115301	7.09661	7.25746	Hypothetical protein
PTH_1664	recB	0.222916	0.0165812	6.41651	6.60293	ATP-dependent exoDNAse (exonuclease V) beta subunit
PTH_1665	addB	0.188886	0.0168591	7.01007	7.16688	ATP-dependentnuclease subunitB
PTH_1666	sbcD	-0.0276471	0.811048	7.39875	7.33295	DNA repair exonuclease
PTH_1667		-0.138031	0.706964	4.82206	4.49254	Predicted thioesterase
PTH_1668		3.20237	2.46e-06	-2.64774	1.79613	Hypothetical membrane protein
PTH_1669		0.430096	0.603779	1.27192	#NUM!	Hypothetical protein
PTH_1670	ompR	6.47026	3.73e-274	5.39183	11.9164	Response regulator
PTH_1671	pstS	6.98447	0	6.01713	13.0427	ABC-type phosphate transport system, permease component
PTH_1672		1.98028	2.69e-09	2.35202	4.36499	Hypothetical membrane protein
PTH_1673	pstC	6.71359	1.06e-250	5.13214	11.9156	ABC-type phosphate transport system, permease component
PTH_1674	pstA	6.82179	3.08e-273	5.24416	12.1327	ABC-type phosphate transport system, permease component
PTH_1675		2.04251	8.18e-15	5.62581	7.64503	Hypothetical protein
PTH_1676	phoU	3.92342	2.49e-122	7.64535	11.5825	Phosphate uptake regulator
PTH_1677	pstB	6.2346	2.08e-147	2.38591	8.75526	ABC-type phosphate transport system, ATPase component
PTH_1678		-0.986789	7.75e-07	6.27811	5.20617	Hypothetical membrane protein
PTH_1679	fliA	-0.784958	2.07e-06	6.08552	5.25563	DNA-directed RNA polymerase specialized sigma subunit
PTH_1680	hisD	-0.491749	1.55e-09	9.46269	8.93759	Histidinol dehydrogenase
PTH_1681	tdh	-0.0330319	0.801449	9.10222	9.03958	Threonine dehydrogenase and related Zn-dependent dehydrogenases
PTH_1682	mglA	-0.834875	5.53e-46	8.796	7.92439	ABC-type sugar transport system, ATPase component
PTH_1683	araH	0.192722	0.187617	7.6889	7.84973	Ribose/xylose/arabinose/galactoside ABC-type transport systems, permease components
PTH_1684	rbsB	0.607035	0.000221798	9.22354	9.7998	ABC-type sugar transport system, periplasmic component
PTH_1685		-0.410278	0.000235232	8.26486	7.79723	Hypothetical protein
PTH_1686		0.87469	2.16e-30	9.47466	10.3085	Hypothetical protein
PTH_1687		1.55389	1.99e-15	8.71216	10.2609	Asparaginase
PTH_1688		0.418779	2.17e-07	7.30708	7.69671	Predicted metal-dependent hydrolase
PTH_1689		0.701133	7.09e-07	6.89618	7.54995	Hypothetical protein
PTH_1690		1.59151	2.61e-61	5.42758	6.99446	Predicted ATPase
PTH_1691		3.82168	2.04e-29	1.49352	5.48081	Hypothetical protein
PTH_1692		-0.412449	0.00174456	6.66067	6.19733	Predicted transcriptional regulator
PTH_1693		-0.35666	8.14e-05	9.13078	8.73332	Hypothetical protein
PTH_1694	hybF	-1.45203	5.11e-24	8.26545	6.72827	Zn finger protein HypA/HybF
PTH_1695	mrp	-1.1976	6.37e-25	7.9351	6.67675	ATPase
PTH_1696	hypF	-0.779419	7.52e-11	8.28507	7.46626	Hydrogenase maturation factor
PTH_1697	hypC	-0.722674	8.18e-06	8.14423	7.32752	Hydrogenase maturation factor
PTH_1698	hypD	-0.810741	1.7e-15	8.8189	7.97286	Hydrogenase maturation factor
PTH_1699	hypE	-0.858829	1.22e-18	8.86647	7.96648	Hydrogenase maturation factor
PTH_1700	hyaD	-0.624995	1.94e-06	8.28032	7.60246	Ni,Fe-hydrogenase maturation factor
PTH_1701	hyaA	-1.09899	3.93e-44	8.21599	7.07957	Ni,Fe-hydrogenase I small subunit
PTH_1702	hyaB	-1.03839	2.58e-60	8.55008	7.47708	Ni,Fe-hydrogenase I large subunit
PTH_1703	hybA	-0.82079	3.3e-19	8.50295	7.64629	Fe-S-cluster-containing hydrogenase components 1
PTH_1704	nrfD	-0.758127	3.48e-07	8.20553	7.411	Polysulphide reductase
PTH_1705		0.119457	0.497441	10.1038	10.1795	Uncharacterized protein, 4-oxalocrotonate tautomerase homolog
PTH_1706	guaA	-0.0933285	0.75233	4.04191	3.85672	GMP synthase-glutamine amidotransferase domain
PTH_1707		0.476694	0.000853481	7.55959	7.99352	Predicted endonuclease
PTH_1708	rnhB	0.796757	1.82e-07	6.33104	7.10477	Ribonuclease HII
PTH_1709	tatA	0.572686	0.000211246	10.4106	10.946	Sec-independent protein secretion pathway components
PTH_1710	tatC	0.51373	0.000125188	10.3777	10.8571	Sec-independent protein secretion pathway component TatC
PTH_1711		0.468457	0.00561168	11.3085	11.7412	Hypothetical formate dehydrogenase
PTH_1712	bisC	0.704939	1.64e-07	10.8476	11.5206	Anaerobic dehydrogenases, typically selenocysteine-containing
PTH_1713	hybA	0.677097	1e-05	10.7677	11.4121	Fe-S-cluster-containing hydrogenase components 1
PTH_1714	nrfD	0.783461	1.1e-06	9.98017	10.7396	Polysulphide reductase
PTH_1715	tatA	-0.594334	0.317945	4.54741	3.41184	Sec-independent protein secretion pathway components
PTH_1716		-0.461461	0.0914168	5.91431	5.35971	Predicted GTPase
PTH_1717	lepB	-0.705513	0.019924	6.58105	5.7636	Signal peptidase I
PTH_1718	rplS	-0.827174	0.00225132	10.4851	9.58653	Ribosomal protein L19
PTH_1719	trmD	-1.08428	2.55e-14	9.79307	8.65681	TRNA-(guanine-N1)-methyltransferase
PTH_1720	rimM	-1.12815	3.38e-10	9.76056	8.56976	RimM protein, required for 16S rRNA processing
PTH_1721		-1.10194	2.5e-08	9.34617	8.17807	Hypothetical protein
PTH_1722		-1.0635	2.98e-13	8.8896	7.74953	Predicted RNA binding protein
PTH_1723	rpsP	-1.16906	1.45e-06	9.68451	8.43297	Ribosomal protein S16
PTH_1724	ffh	-0.821206	2.53e-17	8.7266	7.8619	Signal recognition particle GTPase
PTH_1725		-1.16595	3.79e-09	8.38277	7.13162	Hypothetical protein
PTH_1726	argD	0.238165	0.156818	7.68584	7.89529	Ornithine/acetylornithine aminotransferase
PTH_1727		0.720256	1.16e-16	8.03778	8.72854	Hypothetical signaling protein
PTH_1728	ssnA	0.844406	2.45e-13	7.18255	8.00111	Cytosine deaminase and related metal-dependent hydrolases
PTH_1729	sAM1	-0.257323	0.00664959	6.94598	6.63841	S-adenosylhomocysteine hydrolase
PTH_1730		-0.0889622	0.542549	7.11218	6.97437	Predicted translation initiation factor 2B subunit
PTH_1731	pnp	-0.0740661	0.678977	7.35713	7.23249	Purine nucleoside phosphorylase
PTH_1732		0.218801	0.721044	2.81772	2.44132	Hypothetical protein
PTH_1733	arsR	-2.12046	9.87e-18	10.9272	8.74159	Predicted transcriptional regulator
PTH_1734		-3.03545	2.04e-22	8.32127	5.16079	Uncharacterized NAD(FAD)-dependent dehydrogenases
PTH_1735	sirA	-0.151912	0.765237	4.16789	3.66772	Predicted redox protein
PTH_1736		0.171227	0.599431	4.31922	4.36223	Uncharacterized conserved protein
PTH_1737	ftsY	-1.14363	1.89e-11	8.79679	7.59699	Signal recognition particle GTPase
PTH_1738	rnc	-1.23099	2.44e-09	8.80768	7.51246	DsRNA-specific ribonuclease
PTH_1739	fabB	-0.808142	8.54e-06	8.24548	7.38825	3-oxoacyl-(acyl-carrier-protein) synthase
PTH_1740	acpP	-0.353864	0.00902661	9.47331	9.05963	Acyl carrier protein
PTH_1741	acpP	0.645933	0.114524	4.97638	5.43278	Acyl carrier protein
PTH_1742	fabG	-0.714694	2.36e-13	9.70066	8.94282	Dehydrogenases with different specificities
PTH_1743	fabD	-1.33235	1.74e-08	7.03002	5.59907	(acyl-carrier-protein) S-malonyltransferase
PTH_1744		-0.654243	1.56e-06	7.08036	6.38141	Dioxygenases related to 2-nitropropane dioxygenase
PTH_1745	fabH	-1.78975	7.1e-08	6.34232	4.37539	3-oxoacyl-(acyl-carrier-protein) synthase III
PTH_1746	plsX	-0.402818	0.00142274	7.19974	6.74885	Fatty acid/phospholipid biosynthesis enzyme
PTH_1747	paaI	-1.8392	2.36e-10	6.97741	4.97153	Uncharacterized protein
PTH_1748		-1.08376	5.67e-13	10.2267	9.09363	Predicted metal-binding protein
PTH_1749		2.84941	5.31e-11	1.19377	4.22018	Uncharacterized protein conserved in bacteria
PTH_1750		1.2503	1.07e-05	1.29082	2.46262	Acyl-CoA synthetase
PTH_1751	pta	0.794184	0.0362984	2.31547	3.02802	BioD-like N-terminal domain of phosphotransacetylase
PTH_1752		0.0291197	0.79951	10.246	10.2371	Hypothetical protein
PTH_1753	coaD	-0.290822	0.00119819	8.84628	8.50754	Phosphopantetheine adenylyltransferase
PTH_1754		0.12524	0.337457	8.95862	9.04211	N6-adenine-specific methylase
PTH_1755		2.70149	1.04e-12	2.40926	5.21233	Peptidase_U3, Germination protease
PTH_1756		4.37762	3.88e-24	7.82527	12.4684	Hypothetical protein
PTH_1757	recG	0.818476	1.44e-07	6.44383	7.23677	RecG-like helicase
PTH_1758	ribH	0.489301	0.00597121	6.42114	6.84487	Riboflavin synthase beta chain
PTH_1759		0.0102091	0.968049	6.75662	6.71997	GTP cyclohydrolase II and 3,4-dihydroxy-2-butanone 4-phosphate synthase
PTH_1760	ribC	0.161126	0.540483	5.19109	5.24916	Riboflavin synthase alpha chain
PTH_1761		0.15253	0.457181	5.3966	5.48276	Pyrimidine reductase and Pyrimidine deaminase
PTH_1762		0.67053	0.0130139	3.49784	4.05759	Hypothetical protein
PTH_1763	coaD	0.783129	0.0115948	3.33814	3.98932	Phosphopantetheine adenylyltransferase
PTH_1764	uhpC	1.05493	1.66e-07	3.11016	4.10562	Sugar phosphate permease
PTH_1765	fixX	1.12623	0.175787	-0.531724	#NUM!	Ferredoxin-like protein
PTH_1766	fixC	2.25863	4.51e-16	1.25812	3.52155	Dehydrogenases
PTH_1767	fixB	1.70078	1.34e-05	1.39326	3.09592	Electron transfer flavoprotein, alpha subunit
PTH_1768	fixA	2.35132	5.04e-09	0.685309	3.09036	Electron transfer flavoprotein, beta subunit
PTH_1769	caiA	3.0514	1.9e-32	2.20383	5.27709	Acyl-CoA dehydrogenases
PTH_1770		3.83421	1.41e-52	2.98442	6.85784	Aromatic ring hydroxylase
PTH_1771		4.03398	1.04e-35	0.735394	4.89186	Acyl CoA:acetate/3-ketoacid CoA transferase
PTH_1772	rocR	-3.03877	1.47e-70	7.21551	4.04081	Transcriptional regulator
PTH_1773		-0.289872	0.301374	5.24927	4.8708	Hypothetical protein
PTH_1774		-2.38691	4.27e-62	9.14989	6.69003	Hypothetical protein
PTH_1775		-0.818622	0.000816778	5.30184	4.38303	Hypothetical signaling protein
PTH_1776		5.86563	2.31e-177	2.9561	8.909	Hypothetical membrane protein
PTH_1777		6.19268	1.17e-280	3.2567	9.49866	Hypothetical membrane protein
PTH_1778		5.55895	1.28e-140	1.45993	7.10848	Membrane signaling protein
PTH_1779	rpe	-1.17138	8.75e-29	8.00351	6.766	Pentose-5-phosphate-3-epimerase
PTH_1780		-0.991346	2.11e-25	8.10041	7.06047	Predicted GTPase
PTH_1781		-0.729028	3.6e-21	7.94779	7.17246	Serine/threonine protein kinase
PTH_1782	ftsI	-0.46283	1.31e-05	8.55188	8.05814	Cell division protein FtsI/penicillin-binding protein 2
PTH_1783	ftsW	-0.909628	8.42e-26	7.65407	6.69696	Bacterial cell division membrane protein
PTH_1784	pTC1	-0.554682	3.46e-09	8.0934	7.48607	Serine/threonine protein phosphatase
PTH_1785		-0.239472	0.164949	7.79016	7.4938	Hypothetical signaling protein
PTH_1786		-0.707527	1.11e-08	7.30211	6.55125	Hypothetical signaling protein
PTH_1787		-0.629752	9.1e-15	7.58065	6.90799	Predicted Fe-S-cluster redox enzyme
PTH_1788	sun	-0.19581	0.0205895	6.98039	6.73549	TRNA and rRNA cytosine-C5-methylases
PTH_1789		-0.112511	0.191167	7.46007	7.29883	Uncharacterized conserved protein
PTH_1790	fmt	-0.0723787	0.61882	7.5431	7.42207	Methionyl-tRNA formyltransferase
PTH_1791	def	-0.145602	0.500831	7.53157	7.31953	N-formylmethionyl-tRNA deformylase
PTH_1792	priA	-0.0201443	0.779956	7.31736	7.26393	Primosomal protein N' (replication factor Y)-superfamily II helicase
PTH_1793	dfp	-0.466444	3.62e-12	8.45856	7.94732	Phosphopantothenoylcysteine synthetase/decarboxylase
PTH_1794	rpoZ	-0.146426	0.157403	9.78513	9.59696	DNA-directed RNA polymerase, subunit K/omega
PTH_1795	gmk	-0.348997	0.000242553	8.71177	8.31585	Guanylate kinase
PTH_1796		-0.245068	0.085321	7.4929	7.17357	Uncharacterized protein conserved in bacteria
PTH_1797		-0.513683	0.0787833	7.75905	7.17296	Uncharacterized stress-induced protein
PTH_1798		-0.0533793	0.735863	9.2484	9.16392	Aspartate/tyrosine/aromatic aminotransferase
PTH_1799		-0.768032	8.59e-10	9.42697	8.62037	Aspartate/tyrosine/aromatic aminotransferase
PTH_1800	dapF	-0.0916504	0.543851	6.58721	6.46311	Diaminopimelate epimerase
PTH_1801	mgtA	4.02394	7.37e-56	1.29251	5.38673	Cation transport ATPase
PTH_1802		-1.27223	2.93e-30	8.08971	6.75968	Predicted RNA binding protein homologous to eukaryotic snRNP
PTH_1803		-0.920428	2.14e-12	8.48589	7.51551	Hypothetical RNA-binding protein
PTH_1804	pyrE	-0.0424532	0.791196	6.28492	6.19448	Orotate phosphoribosyltransferase
PTH_1805	pyrF	0.118324	0.258615	6.68306	6.74959	Orotidine-5'-phosphate decarboxylase
PTH_1806	pyrD	-0.285312	0.0252011	6.61383	6.29346	Dihydroorotate dehydrogenase
PTH_1807	ubiB	-0.266563	0.03104	7.02089	6.71819	2-polyprenylphenol hydroxylase and related flavodoxin oxidoreductases
PTH_1808		0.389607	0.00197578	6.95124	7.3069	Hypothetical protein
PTH_1809	carB	-0.271922	0.243747	6.24387	5.9178	Carbamoylphosphate synthase large subunit
PTH_1810	carA	0.976879	1.02e-33	6.58865	7.53176	Carbamoylphosphate synthase small subunit
PTH_1811	pyrC	-0.145638	0.556233	5.75975	5.54612	Dihydroorotase and related cyclic amidohydrolases
PTH_1812	pyrB	0.0138851	0.940712	5.83616	5.76902	Aspartate carbamoyltransferase, catalytic chain
PTH_1813	pyrR	-0.264221	0.00331224	8.51275	8.20411	Pyrimidine operon attenuation protein/uracil phosphoribosyltransferase
PTH_1814		0.803398	1.23e-05	8.33463	9.11585	Hypothetical protein
PTH_1815		-0.621386	0.000180427	7.44374	6.74712	Hypothetical membrane protein
PTH_1816		3.41291	6.33e-16	0.532535	4.17575	Uncharacterized conserved protein
PTH_1817		5.1667	6.12e-21	-1.31515	5.03785	Predicted membrane protein
PTH_1818	rluA	-1.21611	1.88e-22	8.78854	7.53219	Pseudouridylate synthase
PTH_1819	lspA	-0.9742	2.45e-13	7.59686	6.58059	Lipoprotein signal peptidase
PTH_1820	ileS	-0.872084	1.95e-24	8.10361	7.19012	Isoleucyl-tRNA synthetase
PTH_1821		0.603914	1.08e-07	8.04065	8.59633	Uncharacterized conserved protein
PTH_1822		-0.111861	0.774621	5.69635	5.36644	Hypothetical protein
PTH_1823		-0.46225	0.000420019	6.69619	6.16357	Hypothetical protein
PTH_1824	divIVA	-0.363095	0.0481561	7.62463	7.19581	Cell division initiation protein
PTH_1825		-0.343088	0.0216662	7.6433	7.23479	Predicted integral membrane protein
PTH_1826	proC	0.0380453	0.701627	8.6559	8.66286	Pyrroline-5-carboxylate reductase
PTH_1827		0.183849	0.244827	8.01219	8.14865	Hypothetical protein
PTH_1828		-0.270603	0.111657	7.34883	7.01709	Predicted enzyme
PTH_1829		-0.119889	0.380552	8.06969	7.90211	Hypothetical protein
PTH_1830	vicK	-0.497654	5.47e-12	7.82753	7.28847	Signal transduction histidine kinase
PTH_1831	ompR	0.419972	8.69e-07	7.57645	7.95532	Response regulator
PTH_1832		-0.387918	0.00494925	6.21846	5.78112	Uncharacterized conserved protein
PTH_1833	ySH1	-0.383955	0.00131975	6.67933	6.25056	Predicted exonuclease
PTH_1834		-0.131968	0.304827	8.35557	8.16509	Hypothetical protein
PTH_1835		1.17605	3.03e-14	9.70946	10.8677	Hypothetical protein
PTH_1836		1.78926	6.96e-15	5.40441	7.20445	Hypothetical protein
PTH_1837		0.283335	0.736765	1.34651	#NUM!	Hypothetical membrane protein
PTH_1838		0.539874	0.234236	1.24468	1.55802	Hypothetical membrane protein
PTH_1839		0.616376	0.298261	0.111258	0.18674	Hypothetical membrane protein
PTH_1840		0.745526	0.0500157	1.5713	2.24747	Hypothetical membrane protein
PTH_1841	nrdG	-0.903842	1.86e-06	9.6694	8.72049	Organic radical activating enzymes
PTH_1842	nrdD	-1.00752	4.72e-11	9.24923	8.19506	Oxygen-sensitive ribonucleoside-triphosphate reductase
PTH_1843		-1.28152	6.53e-13	8.72066	7.37222	Predicted transcriptional regulator
PTH_1844		3.55061	5.12e-09	-0.659528	3.74764	Uncharacterized conserved protein
PTH_1845	fliA	2.20909	1.97e-10	2.93945	5.19895	DNA-directed RNA polymerase specialized sigma subunit
PTH_1846	fliA	1.65131	6.01e-11	3.05817	4.68378	DNA-directed RNA polymerase specialized sigma subunit
PTH_1847		1.99595	9.87e-34	4.47755	6.46167	Peptidase_U4, Sporulation factor SpoIIGA
PTH_1848	selD	-0.189738	0.0603986	9.62273	9.40475	Selenophosphate synthase
PTH_1849		-0.227412	0.0624842	10.2353	9.95963	Hypothetical protein
PTH_1850	ftsZ	-0.202119	0.000482315	9.29394	9.05685	Cell division GTPase
PTH_1851	ftsA	-0.021846	0.773339	8.96906	8.9129	Actin-like ATPase
PTH_1852	sbp	-0.360007	0.0416063	6.70639	6.26131	Uncharacterized conserved protein
PTH_1853		-0.18354	0.123735	7.70359	7.46368	Uncharacterized protein conserved in bacteria
PTH_1854		-0.0848274	0.620963	6.61006	6.46674	Uncharacterized protein conserved in bacteria
PTH_1855	ftsQ	-0.978576	0.000321255	4.68607	3.55841	Cell division septal protein
PTH_1856		5.60304	5.99e-28	0.911652	7.65611	Hypothetical membrane protein
PTH_1857		5.74385	3.41e-27	1.02041	7.89441	Hypothetical membrane protein
PTH_1858	murA	0.249824	0.220248	4.87291	5.07674	UDP-N-acetylglucosamine enolpyruvyl transferase
PTH_1859	murB	-0.383392	0.0215224	5.74159	5.26981	UDP-N-acetylmuramate dehydrogenase
PTH_1860	murC	-0.885013	1.69e-30	7.69136	6.76809	UDP-N-acetylmuramate-alanine ligase
PTH_1861	murG	-1.14173	3.04e-31	7.96918	6.7867	UDP-N-acetylglucosamine:LPS N-acetylglucosamine transferase
PTH_1862	ftsW	-0.744003	6.26e-15	7.46808	6.69001	Bacterial cell division membrane protein
PTH_1863	murD	-0.443897	4.07e-05	7.66841	7.18909	UDP-N-acetylmuramoylalanine-D-glutamate ligase
PTH_1864	rfe	-1.10131	7.91e-19	6.75653	5.61505	UDP-N-acetylmuramyl pentapeptide phosphotransferase/UDP-N-acetylglucosamine-1-phosphate transferase
PTH_1865	murF	-0.829472	1.69e-13	7.56183	6.69673	UDP-N-acetylmuramyl pentapeptide synthase
PTH_1866	murE	-0.583726	2.47e-07	8.15881	7.53875	UDP-N-acetylmuramyl tripeptide synthase
PTH_1867	ftsI	-0.775415	9.01e-15	8.63222	7.81998	Cell division protein FtsI/penicillin-binding protein 2
PTH_1868		-1.12385	8.77e-10	8.19319	7.01258	Hypothetical membrane protein
PTH_1869		-0.978991	1.59e-10	7.91885	6.8974	Predicted S-adenosylmethionine-dependent methyltransferase
PTH_1870		-1.23543	6.19e-14	7.77179	6.50199	Uncharacterized protein conserved in bacteria
PTH_1871		-1.37476	1.06e-05	7.24804	5.69815	Hypothetical membrane protein
PTH_1872	hIS2	-1.23574	5.71e-30	8.82985	7.55721	Histidinol phosphatase and related hydrolases of the PHP family
PTH_1873		-1.0786	1.31e-25	9.05429	7.94305	Hypothetical protein
PTH_1874		-0.720482	6.07e-07	9.12388	8.37024	Hypothetical membrane protein
PTH_1875	fur	-1.72902	2.06e-20	8.76192	6.95486	Fe2+/Zn2+ uptake regulation proteins
PTH_1876	dacC	-2.42442	5.02e-15	8.60896	6.06167	D-alanyl-D-alanine carboxypeptidase
PTH_1877	feoB	-2.55566	7.34e-32	10.5869	7.95949	Fe2+ transport system protein B
PTH_1878	feoA	-1.48073	1.44e-21	12.3764	10.8492	Fe2+ transport system protein A
PTH_1879		-0.203187	0.207108	6.92807	6.6879	Hypothetical membrane protein
PTH_1880		-0.201725	0.0352521	6.73417	6.49017	Hypothetical membrane protein
PTH_1881	glcD	0.423733	0.00267227	7.87648	8.2774	FAD/FMN-containing dehydrogenases
PTH_1882	glpC	0.388097	0.00107415	7.32966	7.68958	Fe-S oxidoreductase
PTH_1883	degQ	-0.101231	0.466236	5.9606	5.81201	Trypsin-like serine proteases
PTH_1884		-0.160607	0.210634	7.38314	7.1745	Hypothetical protein
PTH_1885		-0.784327	5.01e-13	6.47847	5.64697	Hypothetical protein
PTH_1886		-1.56901	4.45e-05	6.53318	4.58662	Hypothetical protein
PTH_1887		0.18688	0.468481	6.24901	6.33589	Hypothetical membrane protein
PTH_1888		-0.676419	0.0215425	7.53494	6.78561	Hypothetical membrane protein
PTH_1889	fcbC	-0.341328	0.00287238	8.31375	7.92972	Predicted thioesterase
PTH_1890	caiC	-1.19781	2.49e-16	8.27367	7.0215	Acyl-CoA synthetases (AMP-forming)/AMP-acid ligases II
PTH_1891		1.41792	0.0391979	1.15919	2.06983	Hypothetical protein
PTH_1892		NA	NA	#NUM!	#NUM!	Hypothetical protein
PTH_1893	rpoE	2.83567	4.41e-06	-0.938133	2.32585	DNA-directed RNA polymerase specialized sigma subunit, sigma24 homolog
PTH_1894		2.24513	0.00740545	-4.56708	-1.4391	Hypothetical protein
PTH_1895		-0.0360977	0.817994	7.07113	6.99358	Hypothetical protein
PTH_1896		0.828422	0.313698	-1.02233	#NUM!	Hypothetical membrane protein
PTH_1897		1.80759	0.0208175	-3.19288	-2.22319	Hypothetical protein
PTH_1898	exeA	0.967757	0.240472	-1.73624	#NUM!	Type II secretory pathway, component ExeA
PTH_1899		1.67896	0.0394066	-0.143906	0.0829716	Hypothetical protein
PTH_1900		-0.379104	0.245328	5.37057	4.80684	Hypothetical protein
PTH_1901		-0.792631	0.034636	4.63912	3.48423	Hypothetical protein
PTH_1902		1.945	0.012915	-1.45514	0.236239	Hypothetical protein
PTH_1903		2.24301	0.00750046	-3.84394	-0.612306	Hypothetical protein
PTH_1904		0.660688	0.00201335	3.55675	4.17475	Hypothetical protein
PTH_1905		NA	NA	#NUM!	#NUM!	Hypothetical protein
PTH_1906		NA	NA	#NUM!	#NUM!	Conserved hypothetical protein
PTH_1907		NA	NA	#NUM!	#NUM!	Transposase
PTH_1908	exeA	NA	NA	#NUM!	#NUM!	Type II secretory pathway, component ExeA
PTH_1909		NA	NA	#NUM!	#NUM!	Hypothetical protein
PTH_1910		NA	NA	#NUM!	#NUM!	Hypothetical transcriptional regulator
PTH_1911	xerC	NA	NA	#NUM!	#NUM!	Integrase
PTH_1912	xerC	1.35275	0.0314783	-1.04769	-0.0309166	Integrase
PTH_1913		2.29364	5.89e-20	3.7169	5.96618	Uncharacterized protein
PTH_1914		2.86152	2.23e-138	5.80106	8.6396	Uncharacterized protein
PTH_1915		1.16421	4.05e-10	6.529	7.65562	RecB family exonuclease
PTH_1916		1.00153	2.2e-26	7.80207	8.76893	Predicted helicases
PTH_1917		1.74533	1.76e-25	7.29038	9.0127	Hypothetical protein
PTH_1918		0.780795	1.21e-09	7.2118	7.95625	Uncharacterized protein
PTH_1919		0.946623	4.2e-07	5.02754	5.93394	Hypothetical protein
PTH_1920		-0.56419	0.00355464	7.69883	7.09648	Uncharacterized conserved protein
PTH_1921		1.88834	1.6e-38	5.58244	7.44003	Uncharacterized protein
PTH_1922		1.57689	7.36e-33	6.3129	7.85694	Uncharacterized protein
PTH_1923		1.42721	6.74e-07	5.90075	7.30719	Uncharacterized protein
PTH_1924		1.28754	6.76e-06	4.68225	5.94167	Uncharacterized protein
PTH_1925		1.09385	4.72e-08	5.84627	6.90197	Uncharacterized protein
PTH_1926		1.3036	1.88e-07	6.20101	7.47692	Uncharacterized protein
PTH_1927		1.36376	1.57e-25	6.73111	8.06369	Uncharacterized protein
PTH_1928		2.42764	3.76e-103	6.75595	9.15875	Predicted hydrolase
PTH_1929		1.68068	2.75e-60	6.66392	8.30854	Hypothetical protein
PTH_1930		1.95887	9.87e-31	6.10622	8.0395	Hypothetical protein
PTH_1931		2.45161	1.59e-92	6.85351	9.28658	Hypothetical protein
PTH_1932		2.07361	0.0122869	-1.94064	-0.370746	Hypothetical protein
PTH_1933		2.16156	4.3e-20	3.80702	5.97227	Uncharacterized protein conserved in bacteria
PTH_1934	lytE	2.90853	4.5e-69	4.16255	7.06099	FOG: LysM repeat
PTH_1935	mrcB	-0.658031	5.59e-08	8.33	7.6405	Membrane carboxypeptidase
PTH_1936	dam	0.570432	5.71e-06	6.34756	6.88158	Site-specific DNA methylase
PTH_1937		0.292054	0.00596987	9.52634	9.77869	Hypothetical protein
PTH_1938		3.81725	4.73e-17	3.76445	7.85349	Hypothetical protein
PTH_1939		-1.18905	1.44e-20	8.12351	6.8897	Mismatch repair ATPase
PTH_1940	troR	1.91808	0.00929507	-1.09249	0.8002	Mn-dependent transcriptional regulator
PTH_1941		0.589724	0.0488108	3.71409	4.27153	Hypothetical membrane protein
PTH_1942	feoB	0.138487	0.746988	2.42034	2.35431	Fe2+ transport system protein B
PTH_1943	feoA	0.0506004	0.919035	3.89777	3.6437	Fe2+ transport system protein A
PTH_1944		0.148479	0.210248	7.97135	8.09304	Collagenase and related proteases
PTH_1945		-0.692184	2.49e-07	6.99416	6.2303	Uncharacterized conserved protein
PTH_1946	mpg	-0.362114	0.256616	4.55069	4.04038	3-methyladenine DNA glycosylase
PTH_1947	pOL4	0.0770793	0.497027	6.85473	6.90289	DNA polymerase IV, histidinol phosphatase and related hydrolases
PTH_1948		-1.12561	1.51e-19	9.3142	8.13711	Uncharacterized protein conserved in bacteria
PTH_1949	pheT	-0.972965	2.9e-11	8.81519	7.80513	Phenylalanyl-tRNA synthetase beta subunit
PTH_1950	pheS	-0.609926	6.2e-11	8.76007	8.11106	Phenylalanyl-tRNA synthetase alpha subunit
PTH_1951	spoU	-0.335583	0.0396901	7.75564	7.38055	RRNA methylases
PTH_1952	trkA	-0.548152	0.0534065	7.17714	6.54755	K+ transport systems, NAD-binding component
PTH_1953	rplT	-0.693778	3.62e-10	9.49717	8.75972	Ribosomal protein L20
PTH_1954	rpmI	-0.789023	2.8e-11	9.49585	8.65813	Ribosomal protein L35
PTH_1955	infC	-0.27043	0.0106493	9.91831	9.60503	Translation initiation factor 3
PTH_1956	thrS	-1.09511	1.1e-13	7.63878	6.48601	Threonyl-tRNA synthetase
PTH_1957		-0.967105	8.99e-14	8.76526	7.76468	Hypothetical protein
PTH_1958		-1.25331	0.000125402	11.8275	10.484	Hypothetical protein
PTH_1959	cbiM	-1.52612	3.46e-06	10.7071	9.07564	ABC-type Co2+ transport system, permease component
PTH_1960	htpX	1.788	0.000165201	8.83377	10.7442	Zn-dependent protease
PTH_1961	eCM27	0.558627	0.208236	9.14089	9.719	Ca2+/Na+ antiporter
PTH_1962		2.23751	2.85e-30	5.3587	7.57771	Hypothetical protein
PTH_1963		1.74803	1.59e-09	5.3015	7.04659	Hypothetical protein
PTH_1964		-0.915051	0.00229947	6.2891	5.12211	Hypothetical protein
PTH_1965		3.11044	7.65e-23	3.23118	6.43687	Hypothetical protein
PTH_1966	hipB	-0.684661	0.0040022	7.45769	6.69796	Predicted transcriptional regulator
PTH_1967		-1.95132	1.97e-13	7.37616	5.15501	Hypothetical protein
PTH_1968	dacC	1.58043	0.000189889	1.03457	2.59352	D-alanyl-D-alanine carboxypeptidase
PTH_1969		1.40399	0.00543407	3.08106	4.53561	Hypothetical membrane protein
PTH_1970		-0.476937	7.45e-05	7.16188	6.63861	Hypothetical protein
PTH_1971	amiC	-0.997046	1.8e-13	7.38386	6.32506	N-acetylmuramoyl-L-alanine amidase
PTH_1972	pgpB	-0.818607	1.77e-09	7.82438	6.97466	Membrane-associated phospholipid phosphatase
PTH_1973	dedA	-1.38735	1.7e-20	6.95283	5.46195	Uncharacterized membrane-associated protein
PTH_1974		-0.554166	2.11e-06	8.12354	7.53127	Hypothetical protein
PTH_1975	prc	-0.963349	1e-15	8.01971	7.01776	Periplasmic protease
PTH_1976	polA	-1.16772	3.8e-57	7.89792	6.69726	DNA polymerase I-3'-5' exonuclease and polymerase domains
PTH_1977	nei	-1.29761	5.87e-26	7.36628	6.02168	Formamidopyrimidine-DNA glycosylase
PTH_1978		-0.295568	0.151089	6.54012	6.20405	Predicted membrane protein
PTH_1979	coaE	-1.36248	6.54e-18	6.68476	5.26634	Dephospho-CoA kinase
PTH_1980		-1.08761	2.53e-11	6.82075	5.66804	Hypothetical protein
PTH_1981		-0.261383	0.495024	3.45848	2.86204	Hypothetical protein
PTH_1982	sleB	-0.878659	2.72e-05	5.84836	4.8768	Cell wall hydrolyses
PTH_1983		-0.680087	0.000732938	4.81688	3.97433	Predicted Fe-S oxidoreductase
PTH_1984		0.189727	0.785907	2.3805	1.86378	Hypothetical protein
PTH_1985	psd	-0.532941	7.51e-05	9.10972	8.54181	Phosphatidylserine decarboxylase
PTH_1986	pssA	-0.0713961	0.601913	7.71435	7.59906	Phosphatidylserine synthase
PTH_1987		0.459255	0.0106586	6.0722	6.49987	Hypothetical protein
PTH_1988		-0.23997	0.0132615	10.236	9.95555	Hypothetical protein
PTH_1989		1.243	0.000536884	3.7925	4.92182	Uncharacterized protein
PTH_1990		1.50559	9.19e-07	2.94632	4.40302	Uncharacterized protein
PTH_1991		1.66753	2.38e-17	4.04853	5.69813	Uncharacterized protein
PTH_1992		1.48091	1.57e-18	3.20149	4.64396	Hypothetical protein
PTH_1993		1.71732	1.13e-14	3.70879	5.39243	Hypothetical protein
PTH_1994		1.63313	2.31e-35	3.64254	5.24687	Predicted helicases
PTH_1995		1.00633	1.59e-09	5.19748	6.17088	Predicted transcriptional regulator
PTH_1996		1.46958	7.11e-15	3.76969	5.21581	Predicted HD-superfamily hydrolase
PTH_1997		1.74085	1.41e-12	2.5525	4.24214	Hypothetical protein
[truncated: 923 more rows]

## Sheet: Pt2
Pt2, list of log2 fold change (L2fc) and log2 mean FPKM (L2mFPKM) of genes related to the central pathway (MMC pathway) and energy conservation of P. thermopropionicum
Note, FDR stands for false discovery rate. Red and blue coloration indicate upregulation (L2fc >= 1.0 and FDR < 0.05) and downregulation (L2fc <= -1.0 and FDR < 0.05), respectively. PMp and PMCp stand for P. thermopropionicum reads in P. thermopropionicum monoculture and P. thermopropionicum & M.coradii coculture, respectively.
Enzyme	locus_tag	gene	L2fc	FDR	L2mFPKM_PMp	L2mFPKM_PMCp	description
Acyl CoA:acetate/3-ketoacid CoA transferase (Pct)
	PTH_2042	atoA	4.58102	1.5e-62	3.81374	8.48615	Acyl CoA:acetate/3-ketoacid CoA transferase, beta subunit
	PTH_2043	atoD	4.21498	2.84e-73	3.38376	7.65592	Acyl CoA:acetate/3-ketoacid CoA transferase, alpha subunit
	PTH_2044	atoD	4.21305	3.4e-248	8.24439	12.4515	Acyl CoA:acetate/3-ketoacid CoA transferase, alpha subunit
	PTH_2045	atoA	4.08401	2.17e-158	8.46201	12.5502	Acyl CoA:acetate/3-ketoacid CoA transferase, beta subunit
	PTH_0512		0.877294	0.000257306	2.42217	3.16719	Acyl CoA:acetate/3-ketoacid CoA transferase
	PTH_1771		4.03398	1.04e-35	0.735394	4.89186	Acyl CoA:acetate/3-ketoacid CoA transferase
	PTH_1577		0.592279	0.0135828	2.87666	3.39319	AcylCoA:acetate/3-ketoacidCoAtransferase
	PTH_1541		1.53157	0.00058963	-0.277601	1.08886	Acyl CoA:acetate/3-ketoacid CoA transferase
	PTH_0268	atoD	0.92415	0.0571735	1.17531	1.84178	Acyl CoA:acetate/3-ketoacid CoA transferase, alpha subunit
	PTH_0269	atoA	0.606074	0.292519	1.01217	1.17227	Acyl CoA:acetate/3-ketoacid CoA transferase, beta subunit
	PTH_2429		-0.0234796	0.948709	2.72128	2.50383	Hypothetical Acyl CoA transferase
Fumarase (Fht)
	PTH_1356	mmcB	2.13895	3.3e-13	9.5039	11.6579	Fumarase, N-terminal domain
	PTH_1357	mmcC	2.11288	7.77e-20	9.86036	11.9745	Fumarase, C-terminal domain
Succinyl-CoA synthase (Scs)
	PTH_1358	mmcD1	2.46143	7.23e-27	9.62363	12.0901	Succinyl-CoA synthetase, beta subunit
	PTH_1359	mmcD2	2.46192	2.47e-25	9.55412	12.0282	Succinyl-CoA synthetase, alpha subunit
	PTH_1360	mmcD2	2.20943	8e-40	10.4098	12.6079	Succinyl-CoA synthetase, alpha subunit
Methylmalonyl-CoA mutase (Mcm)
	PTH_1361	mmcE	2.63375	1.73e-44	10.6397	13.2737	Methylmalonyl-CoA mutase, N-terminal domain/subunit
	PTH_1362	mmcF	2.6355	3.29e-39	9.92572	12.5686	Methylmalonyl-CoA mutase, C-terminal domain/subunit
Methylmalonyl-CoA epimerase (Mce)
	PTH_1363	mmcG	2.44385	1.52e-45	9.06427	11.4918	Methylmalonyl-CoA epimerase
Propionyl-CoA : oxaloacetate transcarboxylase (Pot)
	PTH_1364	mmcH	2.39928	2.08e-38	9.66455	12.056	Methylmalonyl-CoA decarboxylase, alpha subunit
	PTH_1365	mmcI	2.46916	1.08e-36	10.2335	12.6947	Methylmalonyl-CoA decarboxylase, epsilon subunit
	PTH_1366	mmcJ	2.40368	2.65e-39	10.1969	12.5918	Methylmalonyl-CoA decarboxylase, gamma subunit
	PTH_1368	mmcL	2.34705	1.08e-40	10.4949	12.8372	Transcarboxylase, 5S subunit
Malate dehydrogenase (Mdh)
	PTH_1367	mmcK	2.27678	2.66e-40	10.1808	12.4484	Malate dehydrogenase
Pyruvate: ferredoxin oxidoreductase (Por)
	PTH_1369	mmcM	2.55671	3.97e-75	10.1324	12.6775	Pyruvate:ferredoxin oxidoreductase
Succinate dehydrogenase (Sdh I)
	PTH_1016	sdhC	2.01264	1.45e-22	9.55166	11.5616	Succinate dehydrogenase/fumarate reductase, cytochrome b subunit
	PTH_1017	sdhA	2.07124	1.65e-27	10.792	12.8622	Succinate dehydrogenase/fumarate reductase, flavoprotein subunit
	PTH_1018	sdhB	2.06495	1.06e-29	10.5551	12.6182	Succinate dehydrogenase/fumarate reductase, Fe-S protein subunit
Succinate dehydrogenase (Sdh II)
	PTH_1490	sdhB	0.398043	0.00173424	6.17623	6.53432	Succinate dehydrogenase/fumarate reductase, Fe-S protein subunit
	PTH_1491	sdhA	0.227517	0.0250694	7.37904	7.56866	Succinate dehydrogenase/fumarate reductase, flavoprotein subunit
	PTH_1492	frhB	0.171572	0.0619398	6.77079	6.91505	Coenzyme F420-reducing hydrogenase, beta subunit
Oxaloacetate decarboxylase (Odc)
	PTH_1189	pycA	0.294708	0.663246	2.4513	1.61761	Pyruvate carboxylase
	PTH_1190	accC	0.292732	0.207636	4.0431	4.23926	Biotin carboxylase
Malic enzyme
	PTH_2899	sfcA	-2.80355	1.84e-31	7.51539	4.5776	Malic enzyme
Acetyl-CoA synthetases/AMP-(fatty) acid ligases (Acs)
	PTH_2131	acs	7.25095	1.35e-199	4.06031	11.4225	Acetyl-CoA synthetases/AMP-(fatty) acid ligases
Pyruvate formate lyase (Pfl)
	PTH_2436	pflD	1.43827	1.57e-11	2.14949	3.56704	Pyruvate-formate lyase
Fe-hydrogenase (Fe-H2ase I)
	PTH_0668		-0.414286	0.534118	4.28688	3.77919	Iron only hydrogenase large subunit, C-terminal domain
	PTH_0669	hybA	-0.0551271	0.940363	3.07723	2.8552	Fe-S-cluster-containing hydrogenase components 1
	PTH_0670		0.380254	0.610456	2.80158	2.82991	Hypothetical protein
Fe-hydrogenase (Fe-H2ase II,)
	PTH_1377		-1.07007	4.11e-13	6.63482	5.51213	Hypothetical hydrogenase subunit
	PTH_1378	nuoF	-1.34438	2.5e-06	5.35946	3.91186	NADH:ubiquinone oxidoreductase, NADH-binding 51 kD subunit
	PTH_1379	nuoE	-1.58293	0.000346797	4.194	2.04676	NADH:ubiquinone oxidoreductase 24 kD subunit
Fe-hydrogenase (Fe-H2ase III)
	PTH_2010		1.48985	1.16e-28	12.0453	13.5126	Hypothetical hydrogenase subunit
	PTH_2011	nuoF	1.19404	2.34e-14	11.6216	12.7948	NADH:ubiquinone oxidoreductase, NADH-binding 51 kD subunit
	PTH_2012	nuoE	1.67542	2.78e-23	11.2284	12.8802	NADH:ubiquinone oxidoreductase, 24 kD subunit
NiFe-hydrogenase (NiFe-H2ase)
	PTH_1701	hyaA	-1.09899	3.93e-44	8.21599	7.07957	Ni,Fe-hydrogenase I small subunit
	PTH_1702	hyaB	-1.03839	2.58e-60	8.55008	7.47708	Ni,Fe-hydrogenase I large subunit
	PTH_1703	hybA	-0.82079	3.3e-19	8.50295	7.64629	Fe-S-cluster-containing hydrogenase components 1
	PTH_1704	nrfD	-0.758127	3.48e-07	8.20553	7.411	Polysulphide reductase
Formate dehydrogenase (Fdh I)
	PTH_1711		0.468457	0.00561168	11.3085	11.7412	Hypothetical formate dehydrogenase
	PTH_1712	bisC	0.704939	1.64e-07	10.8476	11.5206	Anaerobic dehydrogenases, typically selenocysteine-containing
	PTH_1713	hybA	0.677097	1e-05	10.7677	11.4121	Fe-S-cluster-containing hydrogenase components 1
	PTH_1714	nrfD	0.783461	1.1e-06	9.98017	10.7396	Polysulphide reductase
Formate dehydrogenase (Fdh II)
	PTH_2645		4.25517	5.09e-44	7.19874	11.5329	Hypothetical formate dehydrogenase
	PTH_2646		4.42019	8.19e-49	7.06417	11.5663	Hypothetical formate dehydrogenase
	PTH_2647		4.45079	3.65e-51	7.00136	11.5269	Hypothetical membrane protein
	PTH_2648	nuoF	4.59337	1.99e-59	6.90064	11.5644	NADH:ubiquinone oxidoreductase, NADH-binding 51 kD subunit
	PTH_2649	nuoE	4.70099	1.11e-52	5.7453	10.5445	NADH:ubiquinone oxidoreductase 24 kD subunit
Formate transporter (Foc)
	PTH_2650		5.98768	1.35e-69	8.45695	14.6475	Hypothetical membrane protein
	PTH_2651	focA	4.90475	2.16e-54	6.17398	11.1908	Formate/nitrite family of transporters
Fix system related genes
Fix complex I
	PTH_0016	fixA	1.56662	1.84e-05	1.61207	3.09644	Electron transfer flavoprotein, beta subunit
	PTH_0017	fixB	1.76233	3.53e-24	3.97366	5.71243	Electron transfer flavoprotein, alpha subunit
	PTH_0018	fixC	4.54716	1.92e-102	4.60965	9.20551	Dehydrogenases
	PTH_0019	fixX	2.0554	2.3e-24	4.40127	6.45157	Ferredoxin-like protein
Fix complex II
	PTH_0597	fixB	3.03864	1.66e-07	1.02547	4.41802	Electron transfer flavoprotein, alpha subunit
	PTH_0598	fixC	2.33017	4.19e-06	1.68154	4.14957	Dehydrogenases
	PTH_0599	fixX	2.47338	1.39e-06	2.1516	4.78956	Ferredoxin-like protein
	PTH_0600	fixA	2.44242	2.22e-06	3.09367	5.71169	Electron transfer flavoprotein beta subunit
Fix complex III
	PTH_1765	fixX	1.12623	0.175787	-0.531724	NA	Ferredoxin-like protein
	PTH_1766	fixC	2.25863	4.51e-16	1.25812	3.52155	Dehydrogenases
	PTH_1767	fixB	1.70078	1.34e-05	1.39326	3.09592	Electron transfer flavoprotein, alpha subunit
	PTH_1768	fixA	2.35132	5.04e-09	0.685309	3.09036	Electron transfer flavoprotein, beta subunit
Other Fix system coding genes
	PTH_0378	fixC	1.12551	5.65e-18	10.0374	11.1444	Dehydrogenases
	PTH_0557	fixC	0.237906	0.140139	9.24152	9.45837	Dehydrogenases
	PTH_1552	fixA	1.20954	4.96e-11	3.80444	4.97747	Electron transfer flavoprotein, beta subunit
	PTH_1553	fixB	0.555255	0.0684661	3.33952	3.84881	Electron transfer flavoprotein, alpha subunit
	PTH_2001	fixA	-0.705055	0.000718989	8.06377	7.30634	Electron transfer flavoprotein, beta subunit
	PTH_2002	fixB	-0.572376	3.98e-09	8.17403	7.55903	Electron transfer flavoprotein, alpha subunit
	PTH_2430	fixC	0.767942	0.0845608	0.982528	1.60504	Dehydrogenases
	PTH_2431	fixB	0.917458	0.0969612	0.705792	1.25024	Electron transfer flavoprotein, alpha subunit
	PTH_2432	fixA	0.619949	0.208644	1.3644	1.71306	Electron transfer flavoprotein, beta subunit
F0F1-type ATP synthase (Atp)
	PTH_2811	atpC	0.332832	0.00506417	12.6386	12.9486	F0F1-type ATP synthase, epsilon subunit
	PTH_2812	atpD	0.544462	3.42e-07	11.9796	12.4998	F0F1-type ATP synthase, beta subunit
	PTH_2813	atpG	0.437234	4.58e-07	12.3772	12.7837	F0F1-type ATP synthase, gamma subunit
	PTH_2814	atpA	0.39028	7.01e-05	11.5183	11.8793	F0F1-type ATP synthase, alpha subunit
	PTH_2815	atpH	0.475515	0.00227273	11.0902	11.531	F0F1-type ATP synthase, delta subunit
	PTH_2816	atpF	0.554241	8.98e-05	11.4481	11.9665	F0F1-type ATP synthase, subunit b
	PTH_2817	atpE	0.624931	1.33e-09	11.1257	11.7175	F0F1-type ATP synthase, subunit c/Archaeal/vacuolar-type H+-ATPase, subunit K
	PTH_2818	atpB	0.196336	0.436162	10.4925	10.6461	F0F1-type ATP synthase, subunit a

## Sheet: Pt3
Pt3, list of log2 fold change (L2fc) and log2 mean FPKM (L2mFPKM) of genes related to nitrogen assimilation of P. thermopropionicum.
Note, FDR stands for false discovery rate. Red and blue coloration indicate upregulation (L2fc >= 1.0 and FDR < 0.05) and downregulation (L2fc <= -1.0 and FDR < 0.05), respectively. PMp and PMCp stand for P. thermopropionicum reads in P. thermopropionicum monoculture and P. thermopropionicum & M.coradii coculture, respectively.
Enzyme	locus_tag	gene	L2fc	FDR	L2mFPKM_PMp	L2mFPKM_PMCp	description
Ammonia permease
	Pth_0664	amtB	-0.769934	0.0613221	2.45001	1.28854	Ammonia permease
Glutamate dehydrogenase (Gdh)
	Pth_0050	gdhA	3.71081	3.36e-37	2.28799	6.07004	Glutamate dehydrogenase/leucine dehydrogenase
Glutamine synthetase (GlnA)
	Pth_0049	glnA1	4.18513	1.93e-32	2.54143	6.86379	Glutamine synthetase
	Pth_0728	glnA2	-2.29924	9.11e-67	9.94267	7.59102	Glutamine synthetase
	Pth_0733	glnA3	-0.649468	0.0120033	9.08299	8.39223	Glutamine synthetase
	Pth_0731	glnA4	-1.59937	6.43e-06	3.65258	1.46282	Glutamine synthetase
	Pth_0909	glnA5	-0.163134	0.594375	3.07138	2.76932	Glutamine synthetase
	Pth_2298	glnA6	1.48201	9.14e-10	3.52384	4.97195	Glutamine synthetase
Glutamate synthase
	Pth_0729	gltB1	-0.853671	5.25e-11	10.6403	9.75415	Glutamate synthase domain 2
	Pth_0734	gltB2	-1.59296	1.78e-11	3.1362	1.35779	Glutamate synthase domain 2
	Pth_0444	gltD1	0.0238131	0.902528	9.66462	9.66897	NADPH-dependent glutamate synthase beta chain and related oxidoreductases
	Pth_0735	gltD2	-0.851461	0.00401293	3.09381	1.97535	NADPH-dependent glutamate synthase beta chain and related oxidoreductases
	Pth_1181	gltD3	-0.671145	8.93e-28	9.9574	9.24895	NADPH-dependent glutamate synthase beta chain and related oxidoreductases
Nitrogen regulatory protein PII
	Pth_0665	glnK	0.492286	0.177115	3.91722	4.273	Nitrogen regulatory protein PII
Amino acid transporters
	PTH_0073	livF	0.74945	5.13e-15	8.80944	9.52992	ABC-type branched-chain amino acid transport systems, ATPase component
	PTH_0074	livG	0.705501	6.05e-09	8.58711	9.26779	ABC-type branched-chain amino acid transport systems, ATPase component
	PTH_0075	livM	0.770319	2.98e-12	8.8508	9.59421	ABC-type branched-chain amino acid transport system, permease component
	PTH_0076	livH	0.495824	6.42e-06	8.41635	8.88108	Branched-chain amino acid ABC-type transport system, permease components
	PTH_0077	livK	0.531084	2.16e-15	11.2904	11.7902	ABC-type branched-chain amino acid transport systems, periplasmic component
	PTH_0458	livK	2.47521	6.14e-21	8.17591	10.6727	ABC-type branched-chain amino acid transport systems, periplasmic component
	PTH_0459	livH	1.85941	1.34e-11	7.06856	8.94594	Branched-chain amino acid ABC-type transport system, permease components
	PTH_0460	livM	1.90829	9.13e-13	7.2465	9.17468	ABC-type branched-chain amino acid transport system, permeasecomponent
	PTH_0461	livG	2.50286	5.33e-24	7.24471	9.76455	ABC-type branched-chain amino acid transport systems, ATPase component
	PTH_0462	livF	1.86311	3.26e-17	7.03673	8.89433	ABC-type branched-chain amino acid transport systems, ATPase component
	PTH_0525	ilvE	-0.302235	0.0855292	9.66538	9.32572	Branched-chain amino acid aminotransferase/4-amino-4-deoxychorismate lyase
	PTH_0542	azlC	-0.731935	2.18e-07	6.57516	5.76332	Predicted branched-chain amino acid permease
	PTH_0785	potE	-0.421129	0.000300773	8.40601	7.95118	Amino acid transporters
	PTH_2207	potE	0.0459228	0.815619	4.2747	4.27816	Amino acid transporters
	PTH_2278	livF	-0.137779	0.626332	4.23803	4.00008	ABC-type branched-chain amino acid transport systems, ATPase component
	PTH_2279	livG	-0.679207	0.0472906	4.63036	3.62115	ABC-type branched-chain amino acid transport systems, ATPase component
	PTH_2280	livK	-0.75589	0.0015032	4.67411	3.79492	ABC-type branched-chain amino acid transport systems, periplasmic component
	PTH_2290	livK	1.31484	3.68e-08	2.80923	4.08387	ABC-type branched-chain amino acid transport systems, periplasmic component
	PTH_2296	livK	1.35263	2.23e-07	2.0043	3.25819	ABC-type branched-chain amino acid transport systems, periplasmic component
	PTH_2330	glnQ	1.05696	0.000114208	2.70033	3.66438	ABC-type polar amino acid transport system, ATPase component
	PTH_2331	hisJ	1.1793	4.51e-05	2.46284	3.61724	ABC-type amino acid transport/signal transduction system
	PTH_2348	livG	-0.237516	0.381104	4.82935	4.51573	ABC-type branched-chain amino acid transport systems, ATPase component
	PTH_2349	livH	-0.499094	0.0256801	4.66672	4.01697	Branched-chain amino acid ABC-type transport system, permease components
	PTH_2350	livH	-0.441139	0.0122869	5.63444	5.12654	Branched-chain amino acid ABC-type transport system, permease components
	PTH_2351	livK	-0.494952	0.0154611	4.95186	4.38758	ABC-type branched-chain amino acid transport systems, periplasmic component
	PTH_2382	livK	1.94231	4.77e-17	2.41751	4.32521	ABC-type branched-chain amino acid transport systems, periplasmic component

## Sheet: Pt4
Pt4, list of differentially expressed genes associated of signal transductiona system of P. thermopropionicum.
Note, FDR stands for false discovery rate. Red and blue coloration indicate upregulation (L2fc >= 1.0 and FDR < 0.05) and downregulation (L2fc <= -1.0 and FDR < 0.05), respectively. PMp and PMCp stand for P. thermopropionicum reads in P. thermopropionicum monoculture and P. thermopropionicum & M.coradii coculture, respectively.
locus_tag	gene	L2fc	FDR	L2mFPKM_PMp	L2mFPKM_PMCp	description	Classification	Inputs	Outputs
One-component systems
PTH_1251	codY	1.6021	5.9e-15	10.1316	11.7201	Pleiotropic transcriptional repressor	1CP	CodY	HTH_CodY
PTH_2757		1.88546	1.63e-12	9.33607	11.2327	Hypothetical membrane protein	1CP	GAF	GGDEF
PTH_2232	fadR	1.57212	6.21e-32	7.8512	9.40478	Transcriptional regulator	1CP		GntR
PTH_1931		2.45161	1.59e-92	6.85351	9.28658	Hypothetical protein	1CP		GerE
PTH_2233	fadR	1.15839	3.79e-10	8.00306	9.12856	Transcriptional regulator	1CP		GntR
PTH_1596		2.66693	1.86e-27	6.31804	8.98872	Hypothetical protein	1CP	GAF	HD
PTH_2391		2.19777	7.23e-120	6.37811	8.54859	Transposase and inactivated derivatives	1CP		HTH_38
PTH_1546	lysR	2.7955	1.08e-90	5.72547	8.50967	Transcriptional regulator	1CP	LysR_substrate	HTH_1
PTH_1226	fliA	1.95924	6.08e-102	5.98191	7.90635	DNA-directed RNA polymerase specialized sigma subunit	1CP		Sigma70_r2, Sigma70_r3, Sigma70_r4
PTH_0651	arsR	1.07129	0.00233556	6.25123	7.31455	Predicted transcriptional regulator	1CP		HTH_5
PTH_1995		1.00633	1.59e-09	5.19748	6.17088	Predicted transcriptional regulator	1CP		HTH_11
PTH_0840	modE	2.08785	7.29e-17	3.89694	5.99887	N-terminal domain of molybdenum-binding protein	1CP		HTH_1
PTH_1933		2.16156	4.3e-20	3.80702	5.97227	Uncharacterized protein conserved in bacteria	1CP		HTH_25
PTH_0191		1.59163	1.49e-21	4.32495	5.90429	Hypothetical membrane protein	1CP		SpoIIE
PTH_1126		5.34951	2.76e-25	-0.951888	5.47094	Hypothetical protein	1CP		Sigma70_r2
PTH_1122	rpoD	4.77175	4.65e-13	-0.869389	5.38213	DNA-directed RNA polymerase, sigma subunit	1CP		Sigma70_r4
PTH_1845	fliA	2.20909	1.97e-10	2.93945	5.19895	DNA-directed RNA polymerase specialized sigma subunit	1CP		Sigma70_r2, Sigma70_r3, Sigma70_r4
PTH_0607		1.46039	1.08e-07	3.31653	4.73853	Hypothetical regulator protein	1CP		HD
PTH_1846	fliA	1.65131	6.01e-11	3.05817	4.68378	DNA-directed RNA polymerase specialized sigma subunit	1CP		Sigma70_r2, Sigma70_r4
PTH_0687		2.81231	2.33e-07	1.41641	4.50074	Hypothetical protein	1CP		HD
PTH_2288		2.52471	1.03e-07	1.51572	4.11717	Hypothetical protein	1CP		Sigma70_r4
PTH_2162	hipB	1.06525	0.0348398	1.80026	2.75522	Predicted transcriptional regulator	1CP		HTH_19
PTH_1392		1.19842	0.0268331	1.47551	2.56795	Hypothetical protein	1CP		HTH_23
PTH_1893	rpoE	2.83567	4.41e-06	-0.938133	2.32585	DNA-directed RNA polymerase specialized sigma subunit, sigma24 homolog	1CP		Sigma70_r4
PTH_0798	nil	2.10871	0.00467558	-0.966767	1.24925	Uncharacterized protein conserved in bacteria	1CP		HTH_3
PTH_1940	troR	1.91808	0.00929507	-1.09249	0.8002	Mn-dependent transcriptional regulator	1CP		Fe_dep_repr_C, Fe_dep_repress
PTH_2499		1.77149	0.0155221	-0.647549	0.792789	Hypothetical protein	1CP		HTH_31
PTH_0162		2.11874	0.00112431	-1.8809	0.185812	Hypothetical protein	1CP		HTH_36
PTH_2247		1.92322	0.00989941	-1.63586	-0.113243	HD-GYP domain	1CP		HD
Two-component systems
PTH_1670	ompR	6.47026	3.73e-274	5.39183	11.9164	Response regulator	2CP, RR		Trans_reg_C
PTH_0796		2.94694	1.11e-183	8.66788	11.5992	Hypothetical signaling protein	Chemotaxis, MCP
PTH_2854	tar	1.49363	2.6e-17	9.08775	10.5747	Methyl-accepting chemotaxis protein	Chemotaxis, MCP
PTH_0006		2.89191	0	7.1983	10.0607	Hypothetical membrane protein	Chemotaxis, MCP
PTH_0636		1.61132	1.6e-25	7.88675	9.47994	Hypothetical protein	Chemotaxis, MCP
PTH_2869		1.83379	2.08e-61	7.49637	9.31215	Hypothetical signal transduction protein	Other	GAF, PAS
PTH_0655	lytT	1.03384	2.79e-18	7.71281	8.71731	Response regulator	2CP, RR		LytTR
PTH_2041	citB	1.41013	6.51e-22	6.84223	8.23133	Response regulator	2CP, RR		GerE
PTH_2040	baeS	1.63692	5.85e-22	6.09904	7.72455	Signal transduction histidine kinase	2CP, HK	GAF
PTH_0100	ntrB	1.14993	2.75e-25	6.23559	7.35408	Signal transduction histidine kinase	2CP, HK	PAS
PTH_0671	rpoE	2.19336	1.48e-37	5.12014	7.28161	DNA-directed RNA polymerase specialized sigma subunit	ECF		Sigma70_r2, Sigma70_r4
PTH_1778		5.55895	1.28e-140	1.45993	7.10848	Membrane signaling protein	2CP, HK	PAS
PTH_1422		1.88837	2.81e-61	5.19638	7.06327	Hypothetical membrane protein	2CP, HK	PAS
PTH_1225	rsbW	1.35394	2.07e-20	5.52523	6.83239	Anti-sigma regulatory factor	2CP, HK
PTH_2588	tar	2.8443	5.26e-49	2.83062	5.66805	Methyl-accepting chemotaxis protein	Chemotaxis, MCP
PTH_2269	rpoE	3.02432	2.62e-08	1.67621	5.0095	DNA-directed RNA polymerase specialized sigma subunit, sigma24 homolog	ECF		Sigma70_r2, Sigma70_r4
PTH_2270		2.93902	1.58e-05	0.159703	3.74667	Hypothetical protein	2CP, Other
PTH_2223		2.58922	1.99e-09	0.593553	3.30399	Uncharacterized conserved protein	Other	FIST
PTH_0202		1.23672	8.63e-07	1.96613	3.1277	Hypothetical membrane protein	Chemotaxis, MCP
PTH_2384	rpoE	2.71997	5.72e-09	0.0169542	2.84256	DNA-directed RNA polymerase specialized sigma subunit, sigma24 homolog	ECF		Sigma70_r2, Sigma70_r4_2
PTH_2289	rpoE	2.33611	5.29e-06	0.313062	2.7412	DNA-directed RNA polymerase specialized sigma	2CP, Other		Sigma70_r2
PTH_2221	tar	1.88233	0.000418427	-0.823857	1.04644	Methyl-accepting chemotaxis protein	Chemotaxis, MCP
PTH_2385		1.88787	0.0171522	-1.29866	-0.079967	Hypothetical protein	2CP, Other
One-component systems
PTH_2539		-3.45798	1.39e-46	12.2486	8.70286	Uncharacterized protein conserved in bacteria	1CP		Trp_repressor
PTH_1053		-2.49656	1.29e-48	11.0057	8.43309	Predicted transcriptional regulator	1CP		Rrf2
PTH_1733	arsR	-2.12046	9.87e-18	10.9272	8.74159	Predicted transcriptional regulator	1CP		HTH_20
PTH_0905	dgt	-1.34184	2.92e-33	9.71723	8.33069	DGTP triphosphohydrolase	1CP		HD
PTH_0477	iclR	-2.17868	5.58e-39	9.52759	7.27609	Transcriptional regulator	1CP	IclR	HTH_IclR
PTH_2727		-1.52119	8.79e-90	9.48266	7.92	Uncharacterized protein conserved in bacteria	1CP		HTH_WhiA
PTH_1774		-2.38691	4.27e-62	9.14989	6.69003	Hypothetical protein	1CP		GntR
PTH_1875	fur	-1.72902	2.06e-20	8.76192	6.95486	Fe2+/Zn2+ uptake regulation proteins	1CP		FUR
PTH_2567		-1.18735	2.14e-47	8.44924	7.21551	Phosphohydrolases	1CP		HD
PTH_1725		-1.16595	3.79e-09	8.38277	7.13162	Hypothetical protein	1CP		UPF0122
PTH_1034		-1.06171	1.09e-14	7.72457	6.59016	Uncharacterized conserved protein	1CP		HD
PTH_1383	fur	-1.20959	1.08e-08	7.6262	6.32626	Fe2+/Zn2+ uptake regulation proteins	1CP		FUR
PTH_2787	marR	-1.1761	1.07e-05	7.57759	6.28377	Transcriptional regulator	1CP		MarR
PTH_0545	arsR	-1.39516	1.64e-13	7.47789	5.98521	Predicted transcriptional regulator	1CP		HTH_5
PTH_0234		-1.03949	2.94e-09	7.42829	6.30843	Predicted transcriptional regulator	1CP		Rrf2
PTH_1772	rocR	-3.03877	1.47e-70	7.21551	4.04081	Transcriptional regulator	1CP	PAS	HTH_8
PTH_0850	rocR	-1.03024	4.91e-26	7.12721	6.05873	Transcriptional regulator	1CP		HTH_8
PTH_0725		-1.36253	9.41e-37	7.03341	5.60271	Hypothetical protein	1CP		HTH_3
PTH_1521		-1.20751	3.03e-11	6.58606	5.27179	Uncharacterized protein conserved in bacteria	1CP		HTH_18
PTH_0901		-1.58204	9.64e-14	6.0581	4.35223	Predicted transcriptional regulator	1CP	CBS	HTH_11
PTH_0279		-1.01607	0.000255305	5.40511	4.11308	Predicted transcriptional regulator	1CP		GntR
Two-component systems
PTH_2793	rpoE	-1.25621	1.19e-24	12.137	10.8461	DNA-directed RNA polymerase specialized sigma subunit, sigma24 homolog	ECF		Sigma70_r2, Sigma70_r4_2
PTH_2134	rpoE	-1.15411	1.78e-07	9.70909	8.51698	DNA-directed RNA polymerase specialized sigma subunit, sigma24 homolog	ECF		Sigma70_r2, Sigma70_r4_2
PTH_0605	atoC	-1.4641	2.88e-09	8.73256	7.20842	Response regulator	2CP, RR		HTH_8
PTH_0730	amiR	-1.7257	3.39e-20	7.7399	5.92481	Response regulator	2CP, RR		ANTAR
PTH_2597		-5.12833	1.92e-43	7.37956	1.75212	Hypothetical protein	Chemotaxis, MCP

## Sheet: Pt5
Pt5, list of log2 fold change (L2fc) and log2 mean FPKM (L2mFPKM) of genes coding for flagellum of P. thermopropionicum.
Note, FDR stands for false discovery rate. Red and blue coloration indicate upregulation (L2fc >= 1.0 and FDR < 0.05) and downregulation (L2fc <= -1.0 and FDR < 0.05), respectively. PMp and PMCp stand for P. thermopropionicum reads in P. thermopropionicum monoculture and P. thermopropionicum & M.coradii coculture, respectively.
locus_tag	gene	L2fc	FDR	L2mFPKM_PMp	L2mFPKM_PMCp	description
PTH_2096	fliD	1.47085	1.04e-34	7.92621	9.37835	Flagellar capping protein
PTH_2102	fliC	1.31213	7.2e-30	11.5731	12.8654	Flagellin
PTH_2077	fliO	0.959808	3.65e-21	7.18698	8.10962	Flagellar biogenesis protein
PTH_2089	fliF	0.803577	1.96e-13	7.72694	8.50015	Flagellar biosynthesis/type III secretory pathway lipoprotein
PTH_2088	fliG	0.754806	1.99e-07	7.09452	7.8207	Flagellar motor switch protein
PTH_2087	fliH	0.734336	2.36e-13	6.8969	7.59542	Flagellar biosynthesis/type III secretory pathway protein
PTH_2074	fliR	0.603292	0.00062316	7.02796	7.60846	Flagellar biosynthesis pathway, component FliR
PTH_2119	motA	0.577808	1.79e-05	9.2603	9.81194	Flagellar motor component
PTH_2076	fliP	0.573315	2.23e-05	6.96396	7.5007	Flagellar biosynthesis pathway, component FliP
PTH_2078	fliN	0.520715	0.0113962	6.48979	6.96303	Flagellar motor switch/type III secretory pathway protein
PTH_2073	flhB	0.388951	0.0191799	7.01577	7.37515	Flagellar biosynthesis pathway, component FlhB
PTH_2090	fliE	0.364091	0.0174681	7.84528	8.1679	Flagellar hook-basal body protein
PTH_2080	flgG	0.325936	0.0481612	7.87466	8.17073	Flagellar hook protein FlgE
PTH_2084	fliJ	0.287933	0.13034	7.10145	7.33192	Flagellar biosynthesis chaperone
PTH_2075	fliQ	0.286192	0.0547498	7.29722	7.53468	Flagellar biosynthesis pathway, component FliQ
PTH_2072	flhA	0.0583425	0.643889	7.92272	7.95264	Flagellar biosynthesis pathway, component FlhA
PTH_2070		0.00623022	0.963696	7.32651	7.28955	ATPase
PTH_2092	flgB	-0.0480155	0.818868	8.85218	8.77536	Flagellar basal body protein
PTH_2067	flgE	-0.062583	0.596687	7.79471	7.68405	Flagellar hook protein FlgE
PTH_2066	flgG	-0.0694883	0.557272	8.16218	8.04478	Flagellar basal body rod protein
PTH_2061	fliM	-0.0925719	0.762029	6.44894	6.28887	Flagellar motor switch protein
PTH_2095	fliS	-0.113767	0.701503	5.70833	5.4816	Flagellin-specific chaperone FliS
PTH_2091	flgC	-0.131229	0.582289	7.24041	7.07575	Flagellar basal body rod protein
PTH_2082	flgD	-0.167325	0.471101	6.02865	5.77169	Flagellar hook capping protein
PTH_2112	flgK	-0.229057	0.0228079	9.91452	9.65562	Flagellar hook-associated protein
PTH_2060	fliY	-0.286759	0.00511571	7.72315	7.39322	Flagellum motor switch protein
PTH_2111	flgL	-0.367889	3.8e-08	10.3193	9.91675	Flagellin and related hook-associated proteins
PTH_2118	motB	-0.636351	7.44e-10	8.73375	8.05685	Flagellar motor protein
PTH_2114	flgM	-0.767762	1.42e-12	8.76923	7.94109	Negative regulator of flagellin synthesis

## Sheet: Mc1
Mc1, list of log2 fold change values (L2fc) and log2 mean FPKM (L2mFPKM) of all M. conradii CDSs.
Note, FDR stands for false discovery rate. Red and blue coloration indicate upregulation (L2fc >= 1.0 and FDR < 0.05) and downregulation (L2fc <= -1.0 and FDR < 0.05), respectively. MMm and PMCm stand for M.coradii reads in M.coradii monoculture and P. thermopropionicum & M.coradii coculture, respectively.
locus_tag	gene	L2fc	FDR	L2mFPKM_MMm	L2mFPKM_PMCm	description
Mtc_0001		0.937543	2.07e-32	7.35991	7.84904	Glycosyltransferase
Mtc_0002	feoA	0.111703	0.325754	8.5212	8.1838	Iron dependent transcriptional regulator
Mtc_0003	feoB	-0.290216	0.15095	7.48717	6.73372	Ferrous iron transporter FeoB
Mtc_0004		-2.01862	2.27e-112	7.72117	5.23782	Putative ATPase, RNase L inhibitor(RLI)-like protein
Mtc_0005		-1.94197	8.89e-70	10.2424	7.82879	Hypothetical protein
Mtc_0006		0.496072	3.76e-08	6.87331	6.91822	NADPH-dependent F420 reductase
Mtc_0007		-0.897715	1.08e-33	7.83945	6.48114	ATPases involved in chromosome partitioning
Mtc_0008		0.69032	1.82e-18	8.96726	9.20745	Hypothetical protein
Mtc_0009	hypD	-1.11597	1.39e-24	8.73378	7.15686	Hydrogenase expression/formation protein HypD
Mtc_0010	nadA	-0.948203	3.35e-17	8.56379	7.1507	Quinolinate synthetase complex, A subunit
Mtc_0011		0.957475	2.08e-19	5.95348	6.46426	Putative membrane protein
Mtc_0012		-0.386678	0.00541637	6.60101	5.75189	Putative membrane protein
Mtc_0013	gldA	0.19058	0.000276182	8.9471	8.68207	Glycerol dehydrogenase and related enzyme
Mtc_0014		0.782256	3.64e-10	8.37141	8.70834	Putative membrane protein
Mtc_0015		0.0643224	0.605119	10.4733	10.0896	Hypothetical protein
Mtc_0016		-0.707598	3.29e-19	9.7092	8.54869	Hypothetical protein
Mtc_0017		-0.258816	0.0333772	8.79195	8.07995	Uncharacterized protein conserved in archaea
Mtc_0018		0.550329	0.0344198	8.48703	8.6082	Hypothetical protein
Mtc_0019		1.12112	1.17e-08	9.01589	9.71355	Hypothetical protein
Mtc_0020		0.193579	0.194282	9.27027	9.01202	Hypothetical protein
Mtc_0021		0.0333616	0.848617	5.1178	4.68682	Response regulator
Mtc_0022		-0.223386	0.000408109	7.67978	7.0025	Putative RNA-binding protein, eukaryotic snRNP-like protein
Mtc_0023		-0.779213	6.9e-11	6.09432	4.85421	Putative translation factor pelota
Mtc_0024		-0.96828	2.9e-11	5.46568	4.0148	Hypothetical protein
Mtc_0025		0.121297	0.34103	8.42028	8.08857	Hypothetical protein
Mtc_0026		-0.93619	3.29e-06	4.71757	3.27693	Hypothetical protein
Mtc_0027	mptA-1	0.0951595	0.509671	8.29801	7.94413	GTP cyclohydrolase MptA
Mtc_0028	tnp-1	-0.314871	0.259164	2.2908	1.46878	Transposase
Mtc_0029		-0.702495	0.000178961	4.0884	2.89228	Hypothetical protein
Mtc_0030		-1.92954	2.04e-23	4.80959	2.34261	Putative type II secretion system protein E
Mtc_0031		-1.41345	1.89e-07	3.47848	1.45446	Putative type II secretion system protein F
Mtc_0032	tadC	-1.68851	1.13e-06	1.85661	-0.682528	Flp pilus assembly protein TadC
Mtc_0033		-0.786048	0.0285178	1.82954	0.396389	Hypothetical protein
Mtc_0034		-1.14362	6.72e-10	5.92084	4.28254	Hypothetical protein
Mtc_0035		-0.545611	0.00325949	4.16125	3.14069	Hypothetical protein
Mtc_0036		-0.601055	0.0832632	2.86172	1.67727	Hypothetical protein
Mtc_0037		0.395468	0.371657	1.35465	1.31391	Hypothetical protein
Mtc_0038	comB	-0.696454	2.17e-07	6.96482	5.802	Phosphosulfolactate phosphohydrolase
Mtc_0039		-1.01903	5.45e-11	7.9879	6.48985	Kef-type potassium/proton antiporter, CPA2 family
Mtc_0040	dfp	-0.133683	0.192807	8.89076	8.3041	Phosphopantothenoylcysteine decarboxylase/phosphopantothenate--cysteine ligase, prokaryotic
Mtc_0041		0.269485	0.140167	6.21591	6.0329	Putative archaeal kinase (sugar kinase superfamily)
Mtc_0042		1.08551	3.54e-37	5.14418	5.7825	Cation-transporting P-type ATPase, HAD superfamily, subfamily IC
Mtc_0043		0.453247	1.66e-09	8.52925	8.52855	Hypothetical protein
Mtc_0044		1.03904	2.24e-36	7.39305	7.98487	Radical SAM additional 4Fe4S-binding domain-containing protein
Mtc_0045		0.764002	3.29e-14	7.9835	8.29919	Putative membrane protein (DUF2207)
Mtc_0046		0.462966	5.87e-06	7.77786	7.79312	Hypothetical protein
Mtc_0047	purM	0.239197	0.000217317	7.94072	7.72563	Phosphoribosylformylglycinamidine cyclo-ligase
Mtc_0048	serA	-1.12216	3.5e-26	9.5025	7.91694	D-3-phosphoglycerate dehydrogenase
Mtc_0049		-0.837397	1.46e-06	8.05408	6.74252	Hypothetical protein
Mtc_0050		-0.473076	0.0244342	4.95469	3.99051	Hypothetical protein
Mtc_0051		-0.576779	0.0301829	4.38886	3.27592	Putative transcriptional regulator
Mtc_0052		0.313408	3.43e-06	7.86703	7.72698	Uncharacterized protein conserved in archaea
Mtc_0053		-0.109837	0.398244	8.86504	8.29847	Yip1 domain-containing protein
Mtc_0054		-0.191164	0.0585226	8.31413	7.66865	Hypothetical protein
Mtc_0055	recJ-1	1.12388	8.72e-40	6.74831	7.41971	Single-stranded DNA-specific exonuclease (RecJ-like)
Mtc_0056	prsA-1	1.05935	4.43e-40	7.13434	7.73994	Ribose-phosphate pyrophosphokinase
Mtc_0057	eif2g	-0.330033	0.00539144	9.42565	8.64153	Translation initiation factor 2 subunit gamma
Mtc_0058		-0.782784	1.8e-12	7.83223	6.58584	Putative proteins of PilT/Vapc superfamily
Mtc_0059	rpoE-1	-0.602744	1.25e-05	6.5278	5.46828	DNA-directed RNA polymerase, subunit E'
Mtc_0060		-0.821323	1.59e-35	7.86905	6.59137	Zn-dependent hydrolase, including glyoxylase
Mtc_0061	cbiX	-0.485829	0.0229081	9.24088	8.29587	Putative sirohydrochlorin cobaltochelatase
Mtc_0062	murD	0.161918	0.305167	8.34433	8.06204	UDP-N-acetylmuramyl pentapeptide synthase
Mtc_0063		-0.286332	0.00138014	9.04151	8.30281	Putative methanogenesis marker 13 metalloprotein
Mtc_0064	nifH-1	-0.319472	0.00671868	8.32014	7.54929	Mo-nitrogenase iron protein subunit NifH
Mtc_0065	cbiA-1	-0.71559	3.04e-14	8.27334	7.10097	Cobyrinic acid a,c-diamide synthase
Mtc_0066		0.317484	5.98e-07	10.1875	10.0544	Hypothetical protein
Mtc_0068	rpl10e	-1.21474	4.8e-69	11.6661	9.9939	LSU ribosomal protein L10AE
Mtc_0069	gluQ	-2.97751	2.58e-103	6.71383	3.22438	ABC-type polar amino acid transport system, ATPase component
Mtc_0070		-1.24255	1.1e-25	6.93581	5.2251	Amino acid ABC transporter, permease protein, His/Glu/Gln/Arg/opine family
Mtc_0071		0.162283	0.267881	11.3753	11.0905	ABC-type amino acid transport/signal transduction system, periplasmic component
Mtc_0072		-2.93512	9.89e-90	9.13169	5.68132	Hypothetical protein
Mtc_0073		-5.71049	1.04e-31	8.52179	0.318043	Putative membrane protein
Mtc_0075		0.882543	9.16e-14	7.95297	8.39316	Raf kinase inhibitor-like protein, YbhB/YbcL family
Mtc_0076		-0.224682	0.360294	4.82932	4.13266	Putative membrane protein (DUF2178)
Mtc_0077		-0.58544	0.104493	3.49958	2.32878	Putative transcriptional regulator
Mtc_0078		-0.654725	0.000539281	3.10653	1.9631	Fe-S oxidoreductase
Mtc_0079		-0.0991816	0.736467	2.64258	2.05055	Mn2+-dependent serine/threonine protein kinase
Mtc_0080		-0.562577	1.28e-06	4.7779	3.74969	Putative proteins of the AP superfamily
Mtc_0081		0.895925	0.000153159	1.63557	2.1234	Hypothetical protein
Mtc_0082		1.10709	1.09e-13	3.30139	3.97017	Oxidoreductase molybdopterin binding domain-containing protein
Mtc_0083	cbiQ-1	-0.95015	0.0130327	1.16617	-0.566126	ABC-type cobalt transport system, permease component CbiQ and related transporter
Mtc_0084	cbiO-1	-0.275505	0.130008	2.79418	2.04861	Putative ABC-type cobalt transport system, ATPase component
Mtc_0085		-0.454191	0.350447	0.984859	-0.207155	Sulfite oxidase and related enzyme
Mtc_0086		-0.59202	0.011493	2.43025	1.31611	Sulfite oxidase and related enzyme
Mtc_0087		-0.951223	0.00138083	2.24626	0.684498	ABC-type transport system involved in cytochrome c biogenesis, permease component
Mtc_0088		0.341334	0.00710113	6.24144	6.1342	Tetratricopeptide repeat-containing protein
Mtc_0089		0.167787	0.0986188	10.8684	10.5878	Histones H3 and H4
Mtc_0090	apbA	1.23148	3e-48	6.12596	6.91147	2-dehydropantoate 2-reductase
Mtc_0091	hflX	-0.0276926	0.876397	5.21807	4.73048	GTP-binding protein HflX
Mtc_0092		0.938243	0.000830478	2.6832	3.2407	Uncharacterized protein conserved in archaea
Mtc_0093	thiI-1	1.01999	6.46e-12	4.04675	4.63988	Thiazole biosynthesis/tRNA modification protein ThiI
Mtc_0094		-0.976913	2.25e-06	4.54349	3.06547	Putative ADP-ribose pyrophosphatase
Mtc_0095		-0.134697	0.652206	2.19365	1.57812	Uncharacterized protein conserved in archaea
Mtc_0096	eno-1	-0.892859	2.23e-14	6.62451	5.26423	Phosphopyruvate hydratase
Mtc_0097		-0.677116	1.87e-07	4.36841	3.22357	Dynamin family
Mtc_0098		-0.151953	0.353443	5.51199	4.90138	Hypothetical protein
Mtc_0099		0.0193246	0.881097	6.11681	5.68064	Major Facilitator Superfamily
Mtc_0100		-0.0185019	0.882381	7.38868	6.91458	Hypothetical protein
Mtc_0101		0.493897	1.11e-05	6.33506	6.37652	Hypothetical protein
Mtc_0102	cofE	0.600552	1.86e-06	8.21164	8.36737	F420-0:gamma-glutamyl ligase
Mtc_0103		0.704534	1.05e-10	7.25981	7.51505	Hypothetical protein
Mtc_0104	minD-1	0.704391	4.03e-18	8.92619	9.18368	Cell division ATPase MinD, archaeal
Mtc_0105		0.555808	6.37e-05	6.53146	6.64077	Hypothetical protein
Mtc_0106		1.57471	4.61e-70	8.81625	9.94521	Hypothetical protein
Mtc_0107		1.38847	1.11e-64	9.09436	10.0374	Putative distant relative of homeotic protein bithoraxoid
Mtc_0108		1.22011	5.01e-79	8.99828	9.76956	Putative distant relative of homeotic protein bithoraxoid
Mtc_0109	mvhA-1	0.776763	4.43e-21	9.07114	9.40005	Coenzyme F420-non-reducing hydrogenase (methyl viologen-reducing hydrogenase), alpha subunit
Mtc_0111	mvhG-1	0.566495	9.74e-08	9.38724	9.50503	Coenzyme F420-non-reducing hydrogenase (methyl viologen-reducing hydrogenase), gamma subunit
Mtc_0112		0.550344	4.35e-09	9.36562	9.46565	Hypothetical protein
Mtc_0113		0.28588	0.0153849	8.66624	8.49689	Hypothetical protein
Mtc_0114		-1.27655	1.05e-26	8.81797	7.06662	Hypothetical protein
Mtc_0115	aroD	1.05883	1.14e-30	7.12382	7.73322	3-dehydroquinate dehydratase, type I
Mtc_0116		1.17227	2.87e-46	8.49953	9.22118	Dihydropteroate synthase-related protein
Mtc_0117		0.178383	0.149238	8.36239	8.08874	Putative metal-dependent phosphoesterases (PHP family)
Mtc_0118		0.874883	4.19e-14	9.47049	9.90841	Transcriptional regulator, AsnC family
Mtc_0119		0.695854	1.14e-06	7.62241	7.87383	Hypothetical protein
Mtc_0120		0.428062	3.9e-06	7.37602	7.35593	Hypothetical protein
Mtc_0121		1.17582	1.09e-23	4.69007	5.4289	CAAX amino terminal protease family
Mtc_0122	tatA	0.809543	9.38e-06	8.93472	9.31278	Sec-independent protein translocase TatA
Mtc_0123		0.998063	9.36e-21	6.61484	7.16622	Hypothetical protein
Mtc_0124		1.28001	0.00425419	1.60794	2.85048	Hypothetical protein
Mtc_0125		1.78548	7.52e-60	7.07348	8.42292	Uncharacterized protein conserved in archaea
Mtc_0126		0.610014	5.59e-10	5.67206	5.83697	Hypothetical protein
Mtc_0127		1.47693	1.03e-25	6.65297	7.69787	ABC-type multidrug transport system, ATPase component
Mtc_0128		1.66893	3.64e-45	7.20365	8.43612	Hypothetical protein
Mtc_0129		1.63718	1.7e-21	6.34607	7.56438	NPCBM-associated, NEW3 domain of alpha-galactosidase
Mtc_0130		0.915755	1.32e-13	5.25212	5.72402	Hypothetical protein
Mtc_0131		0.121005	0.194588	7.71953	7.39038	Archaeosine tRNA-ribosyltransferase
Mtc_0132	ilvE	-0.285346	0.0166191	8.67587	7.93682	Branched-chain amino acid aminotransferase, group I
Mtc_0133		0.1094	0.286298	7.15827	6.81074	TPR repeat-containing protein
Mtc_0134	deoC	0.0383448	0.726312	6.37373	5.95997	Deoxyribose-phosphate aldolase
Mtc_0135	mer	1.32028	6.3e-31	14.1702	15.0471	5,10-methylenetetrahydromethanopterin reductase
Mtc_0136	tnp-2	1.51148	3.53e-24	6.67704	7.75806	Transposase, IS605 OrfB family, central region
Mtc_0137	erf1	-1.35595	7.33e-67	9.01782	7.20496	Peptide chain release factor eRF/aRF, subunit 1
Mtc_0138	argS	-1.51747	1.55e-68	8.64851	6.67244	Arginyl-tRNA synthetase
Mtc_0139		1.68961	4.49e-59	5.36534	6.61605	Hypothetical protein
Mtc_0140		0.307866	0.0229081	6.0278	5.8802	ABC-type tungstate transport system, permease component
Mtc_0142	nifH-2	-3.23445	4.73e-82	6.54775	2.76243	Mo-nitrogenase iron protein
Mtc_0143	nifI-1	-2.58843	4.79e-41	6.00421	2.82225	Nitrogen regulatory protein-PII
Mtc_0144	nifI-2	-2.63617	8.04e-22	5.1223	1.75619	Nitrogen regulatory protein-PII
Mtc_0145	nifD	-1.86807	8.21e-38	5.9638	3.60691	Nitrogenase molybdenum-iron protein alpha chain
Mtc_0146	nifK	-1.14647	3.09e-18	6.46066	4.84138	Nitrogenase molybdenum-iron protein beta chain
Mtc_0147	nifE	-0.847297	5.67e-09	6.91646	5.60691	Nitrogenase molybdenum-iron cofactor biosynthesis protein NifE
Mtc_0148	nifN	-0.239777	0.107908	6.98254	6.28993	Nitrogenase molybdenum-iron protein, nifN
Mtc_0149	anfO	-0.937031	2.76e-07	5.04385	3.62459	Iron only nitrogenase protein AnfO
Mtc_0150	modA	-0.260086	0.0702925	6.46505	5.75463	Molybdenum ABC transporter, periplasmic molybdate-binding protein
Mtc_0151	modB	-0.7475	4.15e-05	5.34972	4.13752	NifC-like ABC-type porter/molybdate ABC transporter, permease protein
Mtc_0152	modC	-0.825679	0.000186982	4.19	2.86662	Putative Molybdate-transporting ATPase
Mtc_0153		-0.00158508	0.997668	-0.820164	-1.64955	Hypothetical protein
Mtc_0154		-1.61542	6.93e-11	3.25928	1.0618	Putative membrane protein
Mtc_0155	moeA-1	-0.00095264	0.997668	0.850485	0.371803	Molybdopterin biosynthesis enzyme MoeA-1
Mtc_0156	fwdE-1	0.242327	0.0914952	5.00695	4.7964	Formylmethanofuran dehydrogenase subunit E
Mtc_0157		0.153899	0.416149	6.3388	6.04083	Molybdenum-pterin binding domain protein
Mtc_0158		0.079182	0.452428	6.41095	6.03439	Putative methyltransferase, YaeB/AF_0241 family
Mtc_0159		1.80931	9.25e-27	3.76326	5.16402	Protein of unknown function, DUF488
Mtc_0160	fmdE	-1.28906	6.73e-06	3.03287	1.11568	Formylmethanofuran dehydrogenase subunit E
Mtc_0161		0.0364072	0.74364	7.13916	6.7255	DNA-binding protein, Tfx family
Mtc_0162		0.491665	0.456563	#NUM!	-2.51691	Hypothetical protein
Mtc_0163	fmdB	0.10514	0.654939	2.31293	1.95103	Formylmethanofuran dehydrogenase subunit B
Mtc_0164	fmdD	0.012106	0.959995	3.95958	3.50529	Formylmethanofuran dehydrogenase subunit D
Mtc_0165	fdhD-1	-0.102397	0.598234	4.47381	3.90489	Formate dehydrogenase family accessory protein FdhD
Mtc_0166		-1.65504	8.54e-42	5.50955	3.36707	Putative methyltransferase, YaeB/AF_0241 family
Mtc_0167		-0.196906	0.0688097	6.85456	6.20132	Hypothetical protein
Mtc_0168		-0.24951	0.377152	5.54926	4.81264	Hypothetical protein
Mtc_0169	gpi	0.479632	2.68e-08	7.50653	7.53235	Thermophilic glucose-6-phosphate isomerase
Mtc_0170		1.17201	4.92e-58	7.64814	8.3733	Putative Fe-S center protein
Mtc_0171		-0.282082	0.00465584	7.14925	6.40917	Nucleoside-diphosphate-sugar pyrophosphorylase involved in lipopolysaccharide biosynthesis
Mtc_0172		0.0899326	0.31452	6.83152	6.46959	Nucleoside-diphosphate-sugar pyrophosphorylase involved in lipopolysaccharide biosynthesis
Mtc_0173		1.44868	1.77e-31	4.77438	5.78878	Permeases of the drug/metabolite transporter (DMT) superfamily
Mtc_0174	nadE-1	-0.13861	0.114633	7.87269	7.27684	NH(3)-dependent NAD(+) synthetase
Mtc_0175		-0.697443	0.00357457	7.33177	6.13035	Transcriptional regulator of a riboflavin/FAD biosynthetic operon
Mtc_0176	ribB	-0.618077	0.00884139	6.67831	5.55717	3,4-dihydroxy-2-butanone 4-phosphate synthase
Mtc_0177	rps27ae	-1.85175	5.14e-39	10.6666	8.33858	Ribosomal protein S27AE
Mtc_0178	rps24e	-1.67673	1.86e-33	8.69417	6.54462	Ribosomal protein S24E
Mtc_0179		-1.51204	1.84e-72	9.98614	8.0126	Uncharacterized protein conserved in archaea
Mtc_0180	rpoE-2	-1.47621	4.92e-54	10.9399	8.99942	DNA-directed RNA polymerase, subunit E''
Mtc_0181		0.913892	1.78e-10	4.82214	5.29809	Hypothetical protein
Mtc_0182		0.0304102	0.836054	4.53965	4.11638	Putative membrane oligosaccharyl transferase, required for N-linked glycosylation
Mtc_0183		1.37105	2.43e-37	7.68523	8.61616	Putative membrane oligosaccharyl transferase, required for N-linked glycosylation
Mtc_0184		1.50787	1.76e-120	7.77658	8.83486	WD40-like repeat-containing protein
Mtc_0185		1.08822	8.41e-55	8.48853	9.12867	DTDP-glucose pyrophosphorylase
Mtc_0186	rfbB-1	0.207327	0.00495023	8.16504	7.91953	DTDP-glucose 4,6-dehydratase
Mtc_0187	rfbD-1	0.20239	0.00557694	7.32567	7.07578	DTDP-4-dehydrorhamnose reductase
Mtc_0188	rfbA	0.0469451	0.546467	7.29177	6.88547	Glucose-1-phosphate thymidylylransferase, long form
Mtc_0189	rfbB-2	-0.480457	6.94e-08	8.64586	7.70886	DTDP-glucose 4,6-dehydratase
Mtc_0190	rfbC	-0.57092	5.75e-15	8.62616	7.59762	DTDP-4-dehydrorhamnose 3,5-epimerase and related enzyme
Mtc_0191		-0.715283	3.36e-16	8.87291	7.69899	Glycosyltransferases involved in cell wall biogenesis
Mtc_0192		-0.715356	1.06e-07	7.40656	6.22211	EamA-like transporter family
Mtc_0193		-0.892047	4.86e-12	6.36333	5.00215	Putative membrane protein, required for N-linked glycosylation
Mtc_0194		0.430759	8.55e-05	6.70743	6.68084	Hypothetical protein
Mtc_0195		-0.507348	2.59e-11	7.31491	6.34898	Hypothetical protein
Mtc_0196		0.473104	8.62e-11	6.01232	6.03172	Hypothetical protein
Mtc_0197		0.383521	0.00500401	6.26087	6.19806	Putative polysaccharide biosynthesis protein
Mtc_0198		-1.19295	1.13e-30	6.47069	4.80903	Putative glycosyltransferase
Mtc_0199		-1.15148	1.64e-41	7.11277	5.49989	Glycosyltransferase
Mtc_0200	asnB-1	-0.360837	8.34e-05	7.43933	6.62323	Asparagine synthase (glutamine-hydrolyzing)
Mtc_0201		-0.201411	0.157969	7.00779	6.34742	Glycosyltransferase
Mtc_0202		-0.539341	4.26e-08	7.33383	6.33372	Glycosyltransferase
Mtc_0203		-0.706139	3.45e-23	8.03427	6.873	Glycosyltransferase
Mtc_0204		-0.879237	3.84e-16	7.53794	6.19868	Glycosyltransferase
Mtc_0205		-0.623035	1.38e-07	10.4718	9.38699	Putative membrane oligosaccharyl transferase, required for N-linked glycosylation
Mtc_0206		-0.0896286	0.471079	9.03273	8.48381	Glycosyltransferases involved in cell wall biogenesis
Mtc_0207	rbr-1	-0.374445	0.0697997	6.08443	5.22544	Rubrerythrin
Mtc_0208		-1.68609	2.7e-63	8.69205	6.54392	Hypothetical protein
Mtc_0209		-0.786421	1.61e-07	6.82824	5.57824	Cation-transporting P-type ATPase, HAD superfamily, subfamily IC
Mtc_0210	cimA	-0.609472	7.66e-05	8.61475	7.55189	(R)-citramalate synthase
Mtc_0211	ilvB	-0.865044	1.19e-07	10.1047	8.78376	Acetolactate synthase, large subunit, biosynthetic type
Mtc_0212	ilvN	-1.0494	7.05e-10	7.97673	6.46443	Acetolactate synthase, small subunit
Mtc_0213		-0.69082	9.08e-06	8.80993	7.65928	Hypothetical protein
Mtc_0214		-0.621612	2.53e-07	7.67412	6.59917	ABC-type tungstate transport system, periplasmic component
Mtc_0215		-0.958788	6.37e-10	5.9806	4.5551	ABC-type phosphate transport system, ATPase component
Mtc_0216		0.0135704	0.914824	6.7195	6.27738	Peptidase family M54
Mtc_0217		1.08289	6.26e-15	4.52016	5.16463	Cation-transporting P-type ATPase, HAD superfamily, subfamily IC
Mtc_0218	leuA	0.0508304	0.758349	9.8275	9.43466	2-isopropylmalate synthase
Mtc_0219		-0.323373	0.000609422	9.4314	8.65374	TIGR00288 family protein
Mtc_0220		-0.0288224	0.833566	7.76551	7.27682	Exopolyphosphatase-related proteins (putative phosphoesterase)
Mtc_0221		-0.418145	2.87e-05	7.92403	7.04785	ProFAR isomerase (HisA)-like protein
Mtc_0222		-0.510411	0.0463571	1.78656	0.762187	Cytochrome c biogenesis protein
Mtc_0223		-0.8391	7.73e-09	8.01296	6.69592	Hypothetical protein
Mtc_0224		0.516491	1.3e-09	7.56782	7.63105	Putative transcriptional regulator, ArsR family
Mtc_0225		0.520241	6.85e-12	7.61047	7.68128	AAA family ATPase, CDC48 subfamily
Mtc_0226	hsp20-1	0.217132	0.106559	7.83793	7.60465	Chaperon, small heat shock protein Hsp20
Mtc_0227		0.372408	8.82e-05	10.3311	10.2526	AAA family ATPase, CDC48 subfamily
Mtc_0228		-0.468258	2.49e-06	10.4817	9.55432	Hypothetical protein
Mtc_0229		-0.0998497	0.576487	7.84911	7.29502	Putative membrane protein
Mtc_0230		0.185148	0.261548	7.57103	7.30594	Hypothetical protein
Mtc_0231		-0.917373	2.72e-14	9.15038	7.76363	Ca2+/Na+ antiporter
Mtc_0232	mtxX	-1.06382	2.75e-05	8.80723	7.22198	Putative methyltransferase mtx subunit X (methanogen marker protein 4)
Mtc_0233		-0.994478	0.000263947	10.1153	8.59513	Protein of unknown function (DUF1743)
Mtc_0234		1.87051	5.25e-55	6.80336	8.23849	Bacterial Ig-like domain (group 1)/von Willebrand factor type A domain-containing protein
Mtc_0235		0.812106	1.56e-09	5.93546	6.30339	Hypothetical protein
Mtc_0236		0.459172	0.0482174	3.9411	3.95392	Hypothetical protein
Mtc_0237		1.0258	5.6e-11	5.75997	6.35161	Hypothetical protein
Mtc_0238		1.0984	6.49e-13	7.14909	7.81085	Hypothetical protein
Mtc_0239		1.79169	5.99e-42	5.86555	7.23134	Hypothetical protein
Mtc_0240		1.91588	2.43e-35	6.0304	7.53361	Hypothetical protein
Mtc_0241		-0.126546	0.653703	4.32809	3.73683	Putative nucleotidyltransferase
Mtc_0242		0.410077	0.000251106	5.73428	5.69646	Hypothetical protein
Mtc_0243		-1.32577	4.83e-26	5.86526	4.06871	Small GTP-binding domain protein
Mtc_0244		0.719781	1.53e-29	7.77423	8.04293	ABC-type multidrug transport system, ATPase component
Mtc_0245		0.468067	2.26e-06	6.5471	6.56595	ABC-type multidrug transport system, permease component
Mtc_0246	pan-1	-0.0980349	0.426231	10.3748	9.81823	Proteasome-activating nucleotidase
Mtc_0247		-0.663029	1.16e-17	7.4803	6.35684	Hypothetical protein
Mtc_0248	thrS-1	0.190544	0.00649568	8.7874	8.5245	Threonyl-tRNA synthetase
Mtc_0249	prx-1	1.26269	0.000156284	1.56113	2.51714	Peroxiredoxin
Mtc_0250		0.481989	5.33e-11	10.4942	10.527	Protein of unknown function, DUF583
Mtc_0251	hypF	0.690516	2.37e-13	8.25565	8.50081	[NiFe] hydrogenase maturation protein HypF
Mtc_0252		1.5437	6.71e-30	7.30322	8.41873	Uncharacterized protein conserved in archaea
Mtc_0253		1.49883	4.99e-16	4.25462	5.35307	Putative transcriptional regulator
Mtc_0254		-0.425453	0.00106621	7.53783	6.65254	Superfamily II helicase, archaea-specific
Mtc_0255		0.200849	0.0923337	7.54841	7.29618	Hypothetical protein
Mtc_0256		1.15309	1.25e-34	7.67845	8.38451	Hypothetical protein
Mtc_0257		-1.08084	5.82e-24	10.6742	9.12826	Hypothetical protein
Mtc_0258	deoA	0.443909	0.000295154	10.6791	10.6705	Putative thymidine phosphorylase
Mtc_0259		1.49115	8.7e-18	7.23492	8.31183	Hypothetical protein
Mtc_0260		-0.253092	0.171591	2.01635	1.29003	AAA family ATPase, CDC48 subfamily
Mtc_0261		1.03426	1.05e-86	9.74114	10.3208	Geranylgeranyl pyrophosphate synthase
Mtc_0262	secF	0.217086	0.0481388	9.91264	9.67599	Preprotein translocase subunit SecF
Mtc_0263	secD	-0.0123392	0.925379	9.50698	9.03925	Preprotein translocase subunit SecD
Mtc_0264		-0.41682	0.0247078	4.18229	3.28399	Putative Fe-S-cluster oxidoreductase
Mtc_0265	uspA-1	0.790758	0.0585226	0.728209	1.21706	Universal stress protein UspA and related nucleotide-binding protein
Mtc_0266		-0.438249	1.68e-09	8.46321	7.57102	Exoribonuclease R
Mtc_0267		0.330304	0.00280577	7.03448	6.90895	Subtilisin-like serine proteases (peptidase S8 family)
Mtc_0268		-0.429584	0.0357065	6.90848	6.00138	Hypothetical protein
Mtc_0269	moeA-2	0.16411	0.120255	8.97888	8.69117	Molybdopterin biosynthesis enzyme MoeA-2
Mtc_0270		0.270608	0.0297925	8.01491	7.83525	Molybdenum cofactor synthesis domain protein
Mtc_0271		-0.0445975	0.597875	8.4559	7.95742	Major Facilitator Superfamily
Mtc_0272		0.817647	5.85e-27	9.48312	9.84746	DNA-binding protein, Tfx family
Mtc_0273	fdhD-2	0.239183	0.00641233	7.48286	7.27198	Formate dehydrogenase family accessory protein FdhD
Mtc_0274	hmgA-1	0.378194	8.55e-06	9.78418	9.71151	Hydroxymethylglutaryl-CoA reductase, degradative
Mtc_0275		-0.413123	4.82e-06	6.66713	5.79824	Putative GTPase
Mtc_0276		0.878522	0.0236276	2.30095	2.87517	Hypothetical protein
Mtc_0277		-0.703002	6.85e-14	9.84802	8.68182	Preprotein translocase subunit Sec61beta
Mtc_0278		0.188558	0.0329385	7.50698	7.23757	Cytosine deaminase and related metal-dependent hydrolase
Mtc_0279	uspA-2	-1.13021	3.12e-21	8.19884	6.60482	Universal stress protein UspA and related nucleotide-binding protein
Mtc_0280		-1.4277	1.07e-65	10.2616	8.3726	Putative transcriptional regulator
Mtc_0281		0.518641	5.72e-05	6.71104	6.78253	Putative DNA-binding protein
Mtc_0282		1.73513	1.18e-76	8.66063	9.95248	Putative transcriptional regulator
Mtc_0283		0.295566	0.0900047	2.53037	2.37362	Efflux transporter, putative hydrophobe/amphiphile Efflux-3 (HAE3) Family
Mtc_0284		0.153937	0.559489	2.43638	2.14274	S-layer domain protein
Mtc_0285		-0.0873828	0.822612	2.25988	1.63535	Hypothetical protein
Mtc_0286		1.69128	3.05e-68	5.0703	6.32255	Transglutaminase-like enzyme, putative cysteine protease
Mtc_0287		1.06408	2.62e-21	5.27584	5.90111	Hypothetical protein
Mtc_0288	lon	0.220364	0.124127	11.3078	11.0737	Lon-related putative ATP-dependent protease
Mtc_0289		-0.675307	6.32e-05	8.64143	7.49958	Putative Zn-dependent protease
Mtc_0290		-0.786605	2.01e-05	8.39355	7.13334	Putative Zn-dependent protease
Mtc_0291		-0.491929	4.22e-06	7.15485	6.20428	Hypothetical protein
Mtc_0292		0.504446	0.00021827	7.88317	7.94617	Hypothetical protein
Mtc_0293		-0.439566	2.61e-06	8.29906	7.40264	Hypothetical protein
Mtc_0294		-0.63643	2.08e-08	6.79007	5.68933	ACT domain-containing protein
Mtc_0295	trmL	-0.946411	3e-16	6.05922	4.64592	N2-methylguanosine tRNA methyltransferase
Mtc_0296		0.614117	5.63e-11	7.38019	7.54177	Putative membrane bound hydrogenase
Mtc_0297		0.106975	0.45866	5.55705	5.2057	Hydrogenase maturation protease
Mtc_0298	acyP	0.632449	7.24e-10	8.72265	8.90072	Acylphosphatase
Mtc_0299	gap	0.880885	2.87e-20	9.41579	9.84659	Glyceraldehyde-3-phosphate dehydrogenase, type II
Mtc_0300		-0.804756	1.06e-07	4.69904	3.41838	Hypothetical protein
Mtc_0301		-1.15703	7.05e-10	5.96569	4.3112	Putative membrane protein
Mtc_0302		-1.52034	7.55e-28	8.30529	6.30308	Putative membrane protein
Mtc_0303		0.704961	6.58e-07	7.22874	7.48308	Putative permease
Mtc_0304		0.399843	0.000138	7.08776	7.03443	Hypothetical protein
Mtc_0305		-1.01545	0.000642617	2.2495	0.610229	Hypothetical protein
Mtc_0306		-0.425096	0.110765	2.60124	1.66616	Hypothetical protein
Mtc_0307		-0.127343	0.712552	2.9427	2.31183	Hypothetical protein
Mtc_0308		-0.049643	0.882863	2.04972	1.49778	Hypothetical protein
Mtc_0309		0.0834683	0.718643	3.77619	3.40474	Necrosis inducing protein (NPP1)
Mtc_0310		-1.35591	8.17e-46	7.50308	5.67919	Hypothetical protein
Mtc_0311		-0.306503	0.00851542	7.40097	6.6345	Putative drug exporters of the RND superfamily
Mtc_0312		-0.561425	8.72e-09	8.23057	7.20729	Transcriptional regulator (TetR-like)
Mtc_0313		-0.316993	0.000227048	8.5021	7.73168	Hypothetical protein
Mtc_0314		-0.584609	0.00188028	7.3449	6.28722	ABC-type Fe3+-hydroxamate transport system, periplasmic component
Mtc_0315	acdAB	-2.13705	1.55e-21	9.52928	6.87779	Acetyl-CoA synthetase (ADP-forming), alpha and beta subunit fusion
Mtc_0316	mscS-1	-0.0759902	0.651717	9.38842	8.86741	Small-conductance mechanosensitive channel
Mtc_0317		-0.272788	2.69e-05	8.9697	8.24057	Non-canonical purine NTP pyrophosphatase, rdgB/HAM1 family
Mtc_0318	fprA-1	1.66782	8.69e-107	6.34169	7.56002	F420H2 oxidase
Mtc_0319	hemD	0.691472	1.38e-08	6.95472	7.20206	Uroporphyrinogen-III synthase
Mtc_0320	cobA	0.533153	0.000147706	7.66027	7.75192	Uroporphyrin-III C-methyltransferase
Mtc_0321	hemC	1.89929	4.07e-51	7.50758	8.98226	Porphobilinogen deaminase
Mtc_0322	hemL	0.817191	4.61e-11	8.40272	8.78176	Glutamate-1-semialdehyde-2,1-aminomutase
Mtc_0323	hemB	0.532397	2.41e-08	8.51143	8.59789	Delta-aminolevulinic acid dehydratase
Mtc_0324	hemA	1.2475	1.86e-12	8.4844	9.31251	Glutamyl-tRNA reductase
Mtc_0325	cysG	0.437044	0.000328739	6.95597	6.94256	Siroheme synthase, N-terminal domain protein
Mtc_0326		0.00773092	0.962059	8.12664	7.6775	Hypothetical protein
Mtc_0327	argE	0.736145	2.33e-10	5.35352	5.64416	Acetylornithine deacetylase
Mtc_0328	moaB	0.330797	0.00690973	6.23082	6.11543	Molybdenum cofactor synthesis domain protein
Mtc_0329		0.201008	0.0282769	7.71788	7.46463	Hypothetical protein
Mtc_0330	aroK	-1.03999	9.82e-16	8.85097	7.34836	Shikimate kinase
Mtc_0331	aroQ	-1.09986	1.09e-12	7.47562	5.89046	Chorismate mutase
Mtc_0332	tyrA	1.11916	2.76e-31	6.74081	7.41163	Prephenate dehydrogenase
Mtc_0333	aroE	1.04631	1.98e-39	7.78728	8.38686	Shikimate 5-dehydrogenase
Mtc_0334		0.752777	2.13e-06	5.27474	5.58838	Periplasmic serine proteases (ClpP class)
Mtc_0335		0.0723362	0.894222	1.57492	1.04538	Hypothetical protein
Mtc_0336		-0.347021	0.000105129	5.52469	4.71777	Hypothetical protein
Mtc_0337		-0.285891	0.0118523	6.63778	5.89003	Type I restriction-modification system methyltransferase subunit, HsdM
Mtc_0339		-1.08206	1.72e-36	8.08522	6.54056	Hypothetical protein
Mtc_0340		-0.753256	4.21e-12	5.47129	4.24866	Hypothetical protein
Mtc_0341		-1.26128	2.5e-15	12.3548	10.6188	Hypothetical protein
Mtc_0342		0.165067	0.811647	-2.57509	#NUM!	Hypothetical protein
Mtc_0343		0.0342384	0.960936	-2.6349	#NUM!	Hypothetical protein
Mtc_0344		-0.251075	0.644196	2.46052	1.44312	Hypothetical protein
Mtc_0345		1.76094	9.25e-21	2.02158	3.39256	Glycosyltransferase
Mtc_0346		0.496835	1.04e-07	6.83071	6.87978	Leucyl aminopeptidase (aminopeptidase T)
Mtc_0347		1.21461	6.84e-33	4.55724	5.32731	ATPases with chaperone activity, ATP-binding subunit
Mtc_0348		1.91721	1.49e-53	5.51385	7.00532	Serine/threonine protein kinase
Mtc_0349	rpl15e	-1.45449	2.44e-42	10.7824	8.86851	50S Ribosomal protein L15E
Mtc_0350		-0.857318	4.2e-11	8.94632	7.63182	Putative exosome subunit
Mtc_0351	rnp3	-0.61719	0.00144952	8.12788	7.04443	RNase P/RNase MRP subunit p30
Mtc_0352		0.0805584	0.656767	7.95008	7.57973	Glycosyltransferase, probably involved in cell wall biogenesis
Mtc_0353		0.608647	0.00080061	5.61064	5.77211	Hypothetical protein
Mtc_0354		0.909289	2.85e-11	6.55038	7.01524	NIL domain containing ferredoxin
Mtc_0355		0.611809	0.000381088	6.91294	7.07988	Hypothetical protein
Mtc_0356		0.508932	1.59e-05	7.21023	7.27658	Hypothetical protein
Mtc_0357	tbpE	-0.281659	0.00175744	9.89315	9.15928	TATA-box binding protein (TBP), component of TFIID and TFIIIB
Mtc_0358		-0.284284	1.66e-05	10.0468	9.30943	Ferredoxin
Mtc_0359	asd	-0.273994	1.41e-05	9.57806	8.84983	Aspartate-semialdehyde dehydrogenase (non-peptidoglycan organisms)
Mtc_0360		0.0797037	0.374141	8.97169	8.59789	Hypothetical protein
Mtc_0361		0.104685	0.420073	7.9383	7.59507	Putative Rossmann fold enzyme
Mtc_0362	ileS	-0.714333	3.64e-05	8.26951	7.09883	Isoleucyl-tRNA synthetase
Mtc_0363		0.0109303	0.947768	3.64447	3.19481	Hypothetical protein
Mtc_0364		-0.614467	2.44e-08	4.35579	3.27608	Hypothetical protein
Mtc_0365		-0.875364	1.06e-09	6.41496	5.07518	Putative type II secretion system protein E
Mtc_0366		-0.291309	0.228285	3.87384	3.1071	Intracellular protease, PfpI family
Mtc_0367		0.637515	0.00722015	2.87914	3.07758	Putative phosphoribosyltransferase
Mtc_0368		-0.199347	0.156563	4.35258	3.69474	Putative ATPase
Mtc_0369		-0.793931	0.0759008	1.60805	-0.0116602	Type IV leader peptidase family
Mtc_0370		-0.321536	0.305637	2.35869	1.50783	Hypothetical protein
Mtc_0371	glnA-1	0.647051	2.87e-05	8.42777	8.62503	Glutamine synthetase, type I
Mtc_0372		-0.485847	3.74e-09	8.05806	7.1167	Hypothetical protein
Mtc_0373	trpC	0.95164	0.00160565	7.7781	8.31977	Indole-3-glycerol phosphate synthase
Mtc_0374	trpE	0.537477	0.0495275	6.45152	6.55092	Anthranilate synthase component I
Mtc_0375	trpG	0.866183	0.00011059	6.82878	7.27559	Anthranilate synthase component II
Mtc_0376	trpD	0.514346	0.00262589	7.07378	7.14348	Anthranilate phosphoribosyltransferase
Mtc_0377	trpF	0.195746	0.363906	5.88289	5.63091	Phosphoribosylanthranilate isomerase
Mtc_0378	trpB	0.77319	0.00081577	6.47466	6.83365	Tryptophan synthase, beta subunit
Mtc_0379	trpA	0.596856	0.0161301	6.49965	6.67728	Tryptophan synthase, alpha subunit
Mtc_0380		0.976779	1.23e-10	7.52274	8.06889	Uncharacterized protein conserved in archaea
Mtc_0381	fae	-0.870771	5.45e-86	10.3196	8.99402	Formaldehyde-activating enzyme
Mtc_0382	tpi	0.72917	2.16e-27	8.46953	8.7469	Triosephosphate isomerase
Mtc_0383		-1.25177	3.49e-15	7.29483	5.56005	Putative membrane-bound metal-dependent hydrolase
Mtc_0384	fbaB	1.6453	5.8e-39	6.961	8.17419	DhnA-type fructose-1,6-bisphosphate aldolase and related enzyme
Mtc_0385		0.471537	0.00172966	8.6809	8.71603	Putative transcriptional regulator
Mtc_0386		0.0263083	0.717785	7.29987	6.87362	Phytoene dehydrogenase and related protein
Mtc_0387		-0.667416	0.00855015	7.61404	6.47001	Hypothetical protein
Mtc_0388	purT	0.931276	7.46e-52	8.2928	8.77458	Formate-dependent phosphoribosylglycinamide formyltransferase (GAR transformylase)
Mtc_0389		-1.55592	2.82e-18	5.46	3.39004	Hypothetical protein
Mtc_0390		-0.915531	2.66e-09	6.12275	4.72838	Hypothetical protein
Mtc_0391		3.1303	1.6e-22	0.745133	3.8561	Response regulator
Mtc_0392		-0.731325	0.000457528	5.70333	4.48459	Hypothetical protein
Mtc_0393		-0.367263	0.00173456	5.15061	4.32154	Protein of unknown function DUF1828/Domain of unknown function DUF1829
Mtc_0394		-0.782974	0.00342544	9.18848	7.91525	Hypothetical protein
Mtc_0395		-0.5003	0.160672	4.08458	3.02132	HEPN domain protein
Mtc_0398		2.81375	6.54e-213	5.24948	7.6308	Hypothetical protein
Mtc_0399		-0.213049	0.208207	4.68803	4.01564	Hypothetical protein
Mtc_0400		-0.242092	0.0829553	6.02247	5.32562	Putative nucleotidyltransferase
Mtc_0401		NA	NA	#NUM!	#NUM!	Hypothetical protein
Mtc_0402		0.340181	0.617948	-3.2599	-3.07705	Hypothetical protein
Mtc_0403		-0.40255	0.0552953	3.35799	2.4639	Putative glutamine amidotransferase
Mtc_0404		-0.0600621	0.72809	4.19198	3.67172	Hypothetical protein
Mtc_0405		-0.170154	0.296926	5.52389	4.89726	Hypothetical protein
Mtc_0407		0.271314	0.494476	1.69658	1.52858	Hypothetical protein
Mtc_0408		0.456138	0.182677	1.57001	1.59629	Uncharacterized protein conserved in bacteria (DUF2130)
Mtc_0409		0.111515	0.864397	0.168988	-0.366252	Hypothetical protein
Mtc_0410		-1.00397	2.56e-05	5.0215	3.51004	Putative restriction endonuclease
Mtc_0411	vsr	-0.289203	0.280055	4.5058	3.74414	DNA mismatch endonuclease Vsr
Mtc_0412		0.664076	8.13e-05	4.3847	4.60486	Hypothetical protein
Mtc_0413		0.443991	7.04e-05	7.04848	7.04385	Z1 domain protein
Mtc_0414		-0.279956	0.112751	6.24071	5.50501	Hypothetical protein
Mtc_0415	dcm	0.517028	8.01e-05	5.99658	6.06842	DNA-methyltransferase (dcm)
Mtc_0416		-0.376131	0.522953	0.737977	-0.747132	Hypothetical protein
Mtc_0417		-1.16626	3.06e-14	4.99728	3.34986	Bacteriophage protein gp37
Mtc_0418		-0.984217	3.84e-09	4.86708	3.40244	Hypothetical protein
Mtc_0419		-0.91708	0.029317	3.03623	1.27214	Hypothetical protein
Mtc_0420		-1.42083	5.28e-07	3.13287	1.038	Hypothetical protein
Mtc_0421		-1.38142	1.12e-09	3.01526	1.08252	Hypothetical protein
Mtc_0422		2.65423	1.29e-16	2.40414	4.84427	Hypothetical protein
Mtc_0423	trxA	-0.232386	0.0184392	9.1524	8.46558	Thioredoxin
Mtc_0424	top6A-1	-1.60827	3.51e-14	5.07867	2.96252	DNA topoisomerase VI, subunit A
Mtc_0425	top6B-1	-1.48689	3.28e-19	6.95547	4.98964	DNA topoisomerase VI, B subunit
Mtc_0426		0.333749	0.0050297	7.84762	7.72732	Glycosyltransferase
Mtc_0427		-1.76971	1.07e-17	9.10322	6.80828	Putative PAS sensor signal transduction histidine kinase
Mtc_0428		-2.44144	2.61e-21	8.82477	5.78255	Hypothetical protein
Mtc_0429		-2.39844	4.63e-19	9.28277	6.2733	Response regulator
Mtc_0430		-0.987881	1.59e-19	6.70513	5.25061	Putative Zn-finger containing protein
Mtc_0431		-0.982284	6e-09	10.8007	9.35395	Uncharacterized protein conserved in archaea
Mtc_0432		-1.04638	0.00461749	9.90402	8.27032	Hypothetical protein
Mtc_0433	rimK	-0.75016	0.157027	7.69904	6.25521	Ribosomal protein S6 modification enzyme (glutaminyl transferase)
Mtc_0434	rps19e	-1.22543	3.9e-53	10.8493	9.16912	Ribosomal protein S19E (S16A)
Mtc_0435		-1.07067	6.09e-33	10.4718	8.94297	DNA-binding protein
Mtc_0436		-1.05962	1.08e-26	9.56155	8.04515	Putative subunit of tRNA(5-methylaminomethyl-2-thiouridylate) methyltransferase
Mtc_0437	rpl39e	-1.36776	7.14e-13	6.82489	4.93611	Ribosomal protein L39E
Mtc_0438	rpl31e	-1.39031	6.78e-31	8.58839	6.73151	Ribosomal protein L31E
Mtc_0439	aif6	-0.722122	4.08e-08	10.4513	9.27685	Translation initiation factor eIF-6, putative
Mtc_0440	rplX	-0.94738	4.86e-11	10.1691	8.76477	Ribosomal protein LX
Mtc_0441	pfdA	-0.898956	4.69e-10	7.918	6.55611	Prefoldin, archaeal alpha subunit/eukaryotic subunit 5
Mtc_0442	ftsY	-0.868826	4.31e-11	9.26966	7.94513	Signal recognition particle-docking protein FtsY
Mtc_0443		0.479895	0.00240366	5.68697	5.71607	Uncharacterized protein conserved in archaea
Mtc_0444		0.172951	0.662608	0.783803	0.478661	ABC-type transport system involved in multi-copper enzyme maturation, permease component
Mtc_0445		0.391112	0.214988	1.30642	1.25215	Hypothetical protein
Mtc_0446		0.0136873	0.941508	3.59715	3.15615	Regulator of chromosome condensation RCC1
Mtc_0447		0.600238	0.000563425	6.87089	7.02026	Hypothetical protein
Mtc_0448		2.20458	7.73e-116	6.09464	7.86221	Regulator of chromosome condensation RCC1
Mtc_0449		-0.0219678	0.911463	3.70914	3.22216	ABC-type transport system involved in multi-copper enzyme maturation, permease component
Mtc_0450		-0.00693475	0.980019	3.4592	2.98045	Hypothetical protein
Mtc_0451		0.153631	0.37871	6.28674	5.98855	Glucoamylase and related glycosyl hydrolase
Mtc_0452	pol2a	0.172024	0.197585	8.75469	8.47097	Archaeal DNA polymerase II, small subunit/DNA polymerase delta, subunit B
Mtc_0453		1.08115	0.00992429	0.0233215	0.887614	Hypothetical protein
Mtc_0454	pyrB	0.56299	2.91e-11	9.36903	9.47958	Aspartate carbamoyltransferase
Mtc_0455	pyrI	0.0465504	0.667394	9.36763	8.95909	Aspartate carbamoyltransferase, regulatory subunit
Mtc_0456	hmgA-2	0.206685	0.0428979	9.47618	9.22852	3-hydroxy-3-methylglutaryl Coenzyme A reductase, hydroxymethylglutaryl-CoA reductase (NADP)
Mtc_0459	pimT	-0.0705915	0.256036	8.3246	7.79899	TRNA(1-methyladenosine) methyltransferase and related methyltransferase
Mtc_0460	nac	-0.740576	2.12e-14	8.38122	7.18443	Alpha-NAC-related protein
Mtc_0461	cdc6-1	0.355584	0.0131388	9.19085	9.09747	Orc1/cdc6 family replication initiation protein
Mtc_0462	prx-2	0.755587	3.38e-09	5.87321	6.18496	Peroxiredoxin
Mtc_0463		1.52867	2.07e-38	6.17375	7.25683	Glycosyltransferase
Mtc_0464		-0.309765	0.0460758	8.32061	7.54863	Glycosyltransferases involved in cell wall biogenesis
Mtc_0465	rps17e	-0.554394	0.00203527	10.0583	9.04359	Ribosomal protein S17E
Mtc_0466	dapA-1	0.78156	2.55e-16	9.18668	9.52029	Dihydrodipicolinate synthase
Mtc_0467	dapB	1.69629	6.69e-112	8.81914	10.0675	Dihydrodipicolinate reductase
Mtc_0468	galT	0.343684	7.1e-05	7.41332	7.30433	Galactose-1-phosphate uridylyltransferase
Mtc_0469	pol2b	0.140857	0.208783	7.9593	7.64775	DNA polymerase, archaeal type II, large subunit
Mtc_0470	vhtG	0.432159	8.35e-05	7.51654	7.50206	Methanophenazine-reducing NiFe hydrogenase, small subunit
Mtc_0471	vhtA	0.616979	1.73e-09	8.81582	8.98272	Methanophenazine-reducing NiFe hydrogenase, large subunit
Mtc_0472	vhtC	0.269323	0.0962383	8.66376	8.48183	Methanophenazine-reducing hydrogenase, cytochrome b561 subunit
Mtc_0473	mobA	1.08019	5.66e-15	6.79138	7.43116	Molybdopterin-guanine dinucleotide biosynthesis protein A
Mtc_0474		0.705412	1.77e-10	8.04616	8.30183	Putative membrane protein
Mtc_0475	uppS-1	-0.694206	1.06e-12	8.28123	7.12478	Undecaprenyl pyrophosphate synthase
Mtc_0476		-0.605693	0.00016297	6.77234	5.69195	Hypothetical protein
Mtc_0477		0.357091	1.56e-06	6.89016	6.79298	Hypothetical protein
Mtc_0478		0.469183	9.31e-05	6.2301	6.25499	Sugar phosphate isomerase/epimerase
Mtc_0479		0.873756	6.61e-12	9.92539	10.355	4Fe-4S ferredoxin, iron-sulfur binding protein
Mtc_0481	hdrB-3	1.04784	4.89e-11	9.22211	9.83427	Heterodisulfide reductase, subunit B
Mtc_0482		1.22814	4.57e-11	8.08496	8.88754	Putative transmembrane protein
Mtc_0483		1.93341	1.12e-45	9.00603	10.5111	Membrane bound hydrogenase subunit (echE-like)
Mtc_0484		1.41438	2.05e-34	8.23178	9.20821	Hydrogenase transmembrane component (echB-like)
Mtc_0485		1.48127	6.34e-37	7.77902	8.82124	Membrane bound hydrogenase subunit (echF-like)
Mtc_0486		1.26837	6.27e-11	6.19886	7.04656	Membrane bound hydrogenase subunit (ehaN-like)
Mtc_0487	alaS	-0.133814	0.157461	8.5972	8.01194	Alanine--tRNA ligase/alanyl-tRNA synthetase
Mtc_0488		0.612231	2.18e-06	7.95755	8.12491	Putative distant relative of homeotic protein bithoraxoid
Mtc_0489	tuf-1	-2.07089	1.26e-101	8.84565	6.30719	Selenocysteine-specific translation elongation factor
Mtc_0490	rnh	-0.503037	0.00310552	4.26617	3.27879	Ribonuclease H, mammalian HI/archaeal HII subfamily
Mtc_0491		0.402376	4.78e-05	5.90627	5.86072	Uncharacterized protein conserved in archaea
Mtc_0492		0.394691	2.56e-05	6.16943	6.11379	Putative EndoIII-related endonuclease
Mtc_0493		-0.442967	2.58e-08	7.22085	6.32029	Haloacid dehalogenase superfamily, subfamily IA, variant 1 (HAD-like)
Mtc_0494		-0.343907	0.00057091	9.63615	8.83428	Hypothetical protein
Mtc_0495		0.496977	2.41e-09	7.33292	7.37778	Methylase involved in ubiquinone/menaquinone biosynthesis
Mtc_0496		0.49391	4.7e-12	7.52464	7.56452	L-fuculose-phosphate aldolase
Mtc_0497		-0.835066	0.000792526	3.45814	2.07649	Hypothetical protein
Mtc_0498		-0.78576	1.17e-06	4.02022	2.76031	Hypothetical protein
Mtc_0499		-0.826334	1.52e-05	4.55661	3.24855	Hypothetical protein
Mtc_0500		-1.33053	6.78e-07	3.65311	1.71722	Hypothetical protein
Mtc_0501		-1.66375	9.22e-15	4.79509	2.56294	Hypothetical protein
Mtc_0502		-0.731183	0.242228	-0.229718	-3.88703	Protein of unknown function (DUF3040)
Mtc_0503	tatC-1	0.0217472	0.908309	7.29705	6.86169	Putative Sec-independent protein translocase TatC
Mtc_0504		-1.24892	2.57e-18	9.9419	8.21899	Zn-dependent protease
Mtc_0505		1.13159	2.14e-18	9.579	10.2734	Putative GTPase
Mtc_0506		-1.75633	4.19e-14	4.44053	2.11715	Hypothetical protein
Mtc_0507		0.340663	0.0171942	6.84575	6.72862	Uncharacterized protein, PH0010 family
Mtc_0508	tnp-3	-0.729091	0.0314053	1.19867	-0.170503	Transposase DDE domain protein
Mtc_0509	pitA	0.19516	0.0514751	8.7523	8.49028	Phosphate transporter
Mtc_0510	pyrC	-0.0425433	0.687378	7.75601	7.25456	Dihydroorotase
Mtc_0511		-0.199897	0.0835742	9.24627	8.59568	Cation diffusion facilitator family transporter
Mtc_0512		0.436949	2.34e-06	7.13859	7.12679	TIGR00251 family protein
Mtc_0513		0.676492	1.86e-13	6.80862	7.03629	Small primase-like proteins (Toprim domain)
Mtc_0514	dnaG	-0.190984	0.318993	10.2199	9.57893	DNA primase (bacterial type)
Mtc_0515		0.0424226	0.74931	6.1967	5.78601	Ribosomal-protein-alanine acetyltransferase
Mtc_0516		0.677801	2.15e-08	6.20129	6.42806	Uncharacterized protein conserved in archaea
Mtc_0517		0.847363	3.89e-07	2.00105	2.41245	Hypothetical protein
Mtc_0518		1.12179	1.75e-13	4.71979	5.40592	Hypothetical protein
Mtc_0519		1.34264	2.17e-22	5.3234	6.23274	Hypothetical protein
Mtc_0520		0.0106788	0.970314	3.60999	3.15507	Hypothetical protein
Mtc_0521		1.67163	2.23e-11	3.2268	4.55104	Hypothetical protein
Mtc_0522		0.0689588	0.517576	7.78474	7.39539	Hypothetical protein
Mtc_0523	gatE	0.479869	3.71e-14	7.82501	7.85405	Glutamyl-tRNA(Gln) amidotransferase, subunit E
Mtc_0524	gatD	-0.239615	0.000486603	7.33301	6.63923	Glutamyl-tRNA(Gln) amidotransferase, subunit D
Mtc_0525	argH	-0.354956	1.67e-09	7.60504	6.79661	Argininosuccinate lyase
Mtc_0526	tnp-4	0.722072	1.16e-16	8.61117	8.88346	Transposase
Mtc_0527		-0.580034	5.96e-11	8.18879	7.14936	Hypothetical protein
Mtc_0528	purE	-0.747579	3.01e-05	7.83543	6.60737	Phosphoribosylaminoimidazole carboxylase, PurE protein
Mtc_0529		-1.13231	7e-28	8.1277	6.52717	Hypothetical protein
Mtc_0530	ilvD-1	1.08698	2.94e-23	3.66228	4.30489	Dihydroxyacid dehydratase/phosphogluconate dehydratase
Mtc_0531		-0.179604	0.35268	5.75253	5.11243	Putative Fe-S oxidoreductase
Mtc_0532	thiC-1	-0.175773	0.0853297	8.58859	7.95751	Thiamine biosynthesis protein ThiC
Mtc_0533		1.00288	5.74e-23	6.01291	6.56891	Zn-dependent hydrolase, including glyoxylase
Mtc_0534		4.53687	9.89e-42	4.53155	9.05144	Hypothetical protein
Mtc_0535		3.72408	7.71e-39	1.21292	4.85236	Transcriptional regulator, AsnC family
Mtc_0536		0.888242	1.49e-08	3.77551	4.22126	Hypothetical protein
Mtc_0538		1.6363	1.72e-08	4.50201	5.78156	Hypothetical protein
Mtc_0539		2.38178	4.67e-09	2.04568	4.42639	Hypothetical protein
Mtc_0540		1.10973	6.7e-05	3.57398	4.287	Alpha-amylase/alpha-mannosidase
Mtc_0541		0.306963	0.209794	4.19812	4.05459	Uncharacterized protein involved in methicillin resistance
Mtc_0542		0.0310021	0.898537	4.71684	4.29436	Glycosyltransferase
Mtc_0543		0.400947	0.238318	1.20815	1.19015	Glycosyltransferase
Mtc_0544		-0.892079	0.00188028	2.4304	0.952834	Glycosyltransferase
Mtc_0545	galE-1	2.85364	3.35e-09	2.25426	5.41425	Putative UDP-glucose 4-epimerase
Mtc_0546		0.923274	0.000686666	2.62128	3.12935	Beta-glucanase/Beta-glucan synthetase
Mtc_0547		2.59617	2.44e-12	0.348817	2.8686	Membrane protein involved in the export of O-antigen and teichoic acid
Mtc_0548		0.235271	0.0863762	6.32909	6.11493	Beta-glucanase/Beta-glucan synthetase
Mtc_0549		1.16846	0.000392692	3.71913	4.52252	Putative membrane protein
Mtc_0550		1.52177	3.39e-05	2.50225	3.75076	Glycosyltransferases involved in cell wall biogenesis
Mtc_0551	glmS-1	1.15968	1.21e-05	2.55936	3.31996	Glucosamine--fructose-6-phosphate aminotransferase (isomerizing)
Mtc_0552	glmU-1	2.72763	1.25e-13	0.622626	3.27292	UDP-N-acetylglucosamine diphosphorylase/glucosamine-1-phosphate N-acetyltransferase
Mtc_0553		-1.02705	1.16e-16	9.37581	7.88268	Transcriptional regulator, AsnC family
Mtc_0554		1.92616	2.37e-25	6.37274	7.88764	Transcriptional regulator, AsnC family
Mtc_0555		1.06518	8.24e-12	2.85871	3.48874	Glycosyltransferase
Mtc_0556		1.30708	9.94e-09	3.06098	3.99079	Hypothetical protein
Mtc_0557		1.19121	0.000218075	1.69676	2.54185	Putative intracellular protease/amidase
Mtc_0558		0.244183	0.0289511	5.73585	5.52801	Sugar phosphate isomerase/epimerase
Mtc_0559	dgt	0.0694048	0.44802	6.58484	6.20209	DGTP triphosphohydrolase
Mtc_0560		-0.0385713	0.743527	6.28754	5.7962	Putative DNA binding protein
Mtc_0561	ilvC	-1.49816	6.06e-52	9.64197	7.68218	Ketol-acid reductoisomerase
Mtc_0562		-1.62419	1.2e-18	5.04795	2.89499	Hypothetical protein
Mtc_0563		-1.21683	1.05e-35	12.4396	10.7664	Hypothetical protein
Mtc_0564		0.31371	0.00791606	8.17004	8.03644	ABC-type transport system, involved in lipoprotein release, permease component
Mtc_0565		0.272999	0.00795762	9.65609	9.47992	ABC-type transport system, involved in lipoprotein release, permease component
Mtc_0566		0.276414	0.01328	10.4575	10.2862	Hypothetical protein
Mtc_0567		0.232815	0.0265263	10.0284	9.8126	ABC-type antimicrobial peptide transport system, ATPase component
Mtc_0568	guaB	-0.44089	0.000249171	7.84107	6.94085	Inosine-5''-monophosphate dehydrogenase
Mtc_0569		-1.03765	8.9e-51	9.93644	8.43899	Uncharacterized protein conserved in archaea
Mtc_0570		-0.766339	3.13e-10	6.54074	5.31641	Single-stranded DNA-binding replication protein A (RPA)
Mtc_0571	leuC-1	-0.158549	0.0506682	9.61294	9.00243	3-isopropylmalate dehydratase, large subunit
Mtc_0572	leuD-1	0.759995	6.28e-45	9.24514	9.5541	3-isopropylmalate dehydratase, small subunit
Mtc_0573	leuB	0.0118576	0.833591	9.6024	9.16077	3-isopropylmalate dehydrogenase
Mtc_0574		0.436277	5.92e-08	7.07515	7.05866	Hypothetical protein
Mtc_0575		0.483315	2.82e-12	6.60496	6.63562	Hypothetical protein
Mtc_0576		2.89092	4.89e-55	4.17353	6.70054	Hypothetical protein
Mtc_0577	purC	-0.0455515	0.523749	8.57339	8.07465	Phosphoribosylaminoimidazole-succinocarboxamide synthase
Mtc_0578		1.80869	4.88e-195	7.85136	9.21116	Hypothetical protein
Mtc_0579		-0.471758	0.0234966	3.97763	3.02615	Major Facilitator Superfamily
Mtc_0580		0.457139	6.7e-09	10.5184	10.5254	Hypothetical protein
Mtc_0581		1.02471	1.04e-16	7.13872	7.71957	Zn-dependent protease
Mtc_0582		0.252465	0.059381	7.48986	7.29145	Pheromone shutdown-related protein TraB
Mtc_0583		0.437855	0.0479867	2.47756	2.47447	Hypothetical protein
Mtc_0584		-1.11147	0.00870851	3.13666	1.17687	Hypothetical protein
Mtc_0586		-0.564904	0.00177111	4.99965	3.94888	Hypothetical protein
Mtc_0587		-0.0210392	0.976138	-2.68839	-4.60411	Hypothetical protein
Mtc_0588		0.23499	0.565098	3.06413	2.83349	Hypothetical protein
Mtc_0589		1.28153	3.84e-21	4.74502	5.59653	RecA-superfamily ATPases implicated in signal transduction
Mtc_0590		0.426772	1.69e-05	9.05448	9.03429	RecA-superfamily ATPases implicated in signal transduction
Mtc_0591		0.720998	2.25e-07	4.48777	4.75792	Tetratricopeptide repeat-containing protein
Mtc_0592		-0.0233879	0.848031	6.8256	6.35171	Metal-dependent hydrolases of the beta-lactamase superfamily III
Mtc_0593		0.42472	0.168808	1.24568	1.23058	Haloacid dehalogenase superfamily
Mtc_0594		1.1941	5.16e-14	3.32847	4.09778	Phosphotransferase enzyme family
Mtc_0595		1.77333	4.16e-10	1.19169	2.66169	RecA-superfamily ATPases implicated in signal transduction
Mtc_0596		-1.15064	1.12e-17	7.41332	5.79287	Flavodoxin
Mtc_0597		-0.905904	1.12e-08	10.1926	8.81696	Deoxycytidylate deaminase
Mtc_0598	dys-1	-0.780121	4.45e-13	10.278	9.03636	Deoxyhypusine synthase
Mtc_0599		-1.24029	6.92e-29	6.05947	4.34808	Putative membrane-associated protein
Mtc_0600		-0.439051	0.000745187	7.68374	6.78648	Hypothetical protein
Mtc_0601		0.938406	5.65e-06	3.85062	4.36959	Hypothetical protein
Mtc_0602		0.344892	0.0271313	5.45977	5.35164	Hypothetical protein
Mtc_0603		0.887759	1.1e-27	7.94651	8.38546	Hypothetical protein
Mtc_0604		0.94907	3.13e-25	6.76983	7.2716	Putative domain HDIG
Mtc_0605		-0.789406	2.01e-17	9.48252	8.22826	Hypothetical protein
Mtc_0607		0.222715	7.36e-05	7.96996	7.73857	WD40-like repeat-containing protein
Mtc_0608		-0.838426	1.05e-12	6.35947	5.06379	Glycosyltransferase
Mtc_0609		-0.0217405	0.941578	2.64533	2.152	Putative glycosyltransferase
Mtc_0610		-1.1974	5.76e-51	7.34729	5.69109	Glycosyltransferase
Mtc_0611		-0.570987	7.28e-10	5.87453	4.84377	Glycosyltransferase
Mtc_0612		0.152929	0.218876	6.7071	6.40326	ABC-type polysaccharide/polyol phosphate export system, permease component
Mtc_0613		-0.0968074	0.518478	6.28456	5.73597	ABC-type polysaccharide/polyol phosphate transport system, ATPase component
Mtc_0614	metW	0.21231	0.176174	8.3471	8.11395	Methionine biosynthesis protein MetW
Mtc_0615		0.396147	0.00118396	7.44832	7.39739	Glycosyltransferase
Mtc_0616		0.0442625	0.707009	6.69865	6.2906	Glycosyltransferase
Mtc_0617		-0.662464	1.21e-12	7.95235	6.83599	NAD dependent epimerase/dehydratase family
Mtc_0618	tnp-5	-0.213386	0.72668	0.550527	-0.587676	Transposase
Mtc_0619		2.60959	3.07e-50	6.17995	8.39408	Subtilisin-like serine proteases (peptidase S8 family)
Mtc_0620	tnp-6	-0.0833469	0.686715	4.40631	3.85892	Transposase, IS5 family
Mtc_0621	tnp-7	0.22294	0.707037	-1.01113	-1.29175	Transposase DDE domain protein
Mtc_0622		-0.930987	8.43e-08	5.12978	3.69789	Methylase involved in ubiquinone/menaquinone biosynthesis
Mtc_0623		-0.645381	9.32e-06	6.21047	5.10286	Glycosyltransferase
Mtc_0624		-0.344428	0.000931072	6.48952	5.68563	Glycosyltransferases involved in cell wall biogenesis
Mtc_0625		-0.335019	0.0732741	3.45301	2.64886	Hypothetical protein
Mtc_0626	galE-2	-0.295982	0.00411003	5.67933	4.92871	Putative UDP-glucose 4-epimerase
Mtc_0627	galE-3	-0.503333	3.58e-09	6.72568	5.76776	Putative UDP-glucose 4-epimerase
Mtc_0628	gmd	-0.414801	2.38e-08	9.48019	8.61293	GDP-mannose 4,6-dehydratase
Mtc_0629		-0.189011	0.29125	4.48215	3.83771	Glycosyltransferase, probably involved in cell wall biogenesis
Mtc_0630		0.388569	0.0101296	3.56393	3.50461	Hypothetical protein
Mtc_0631		0.59377	0.00059478	4.08185	4.23408	Putative nucleic acid-binding protein
Mtc_0632		0.515784	0.00709831	3.04173	3.11147	Putative small protein
Mtc_0633		1.56039	1.72e-97	9.78284	10.8975	WD40-like repeat-containing protein
Mtc_0634		0.538519	9.88e-11	9.90292	9.99179	Hypothetical protein
Mtc_0635	cdc6-2	-0.198219	0.0572381	8.81813	8.16622	Orc1/cdc6 family replication initiation protein
Mtc_0636		1.02839	3.46e-11	5.24551	5.83309	Putative integral membrane protein
Mtc_0637		0.82426	8.78e-10	6.38501	6.76116	SWIM zinc finger-containing protein
Mtc_0638		0.806286	3.96e-17	8.0371	8.39198	Dinuclear metal center protein, YbgI/SA1388 family
Mtc_0639	radA	-0.416105	1.25e-06	9.24661	8.3721	DNA repair and recombination protein RadA
Mtc_0640		-1.81878	4.07e-44	7.44234	5.12982	Hypothetical protein
Mtc_0641		0.334586	0.00273318	5.7021	5.58931	Multimeric flavodoxin WrbA
Mtc_0642	afpA	1.48848	2.03e-73	6.8313	7.87406	Archaeoflavoprotein AfpA
Mtc_0643		1.01305	1.32e-12	3.48385	4.06104	Universal stress protein family
Mtc_0644		-0.688894	1.46e-17	7.33294	6.18363	Sucrose-phosphate phosphatase-like hydrolase, Archaeal
Mtc_0645		-1.4245	6.54e-11	3.53723	1.5924	Hypothetical protein
Mtc_0646		-0.931466	0.0354734	1.93886	0.243842	Hypothetical protein
Mtc_0647	tnp-8	0.293045	0.0343707	5.05564	4.89707	Transposase, IS5 family
Mtc_0648		-0.729838	0.139828	1.0015	-0.612566	Hypothetical protein
Mtc_0649		NA	NA	#NUM!	#NUM!	Hypothetical protein
Mtc_0650	mpg	-0.192944	0.235858	4.94139	4.28696	DNA-3-methyladenine glycosylase (3mg)
Mtc_0651		-0.0606682	0.665393	6.25358	5.74476	Inosine/xanthosine triphosphatase
Mtc_0652		-0.382782	0.0269239	5.57992	4.73564	Cytidyltransferase-related domain protein
Mtc_0653		-0.388891	0.00967702	6.63558	5.79438	Carbonic anhydrases/acetyltransferase, isoleucine patch superfamily
Mtc_0654	lysS	-1.07372	1.28e-48	8.70788	7.17754	Lysyl-tRNA synthetase, archaeal and spirochete
Mtc_0655		-0.38747	0.000387233	7.0877	6.2444	Lhr-like helicase
Mtc_0656		0.126941	0.337562	6.02718	5.70419	Hypothetical protein
Mtc_0657		-0.813423	3.29e-15	9.11544	7.83895	Hypothetical protein
Mtc_0658		0.496432	3.93e-09	7.38825	7.43284	Uncharacterized protein conserved in archaea
Mtc_0659		0.582079	6.95e-12	10.3401	10.4736	Hypothetical protein
Mtc_0660		-0.187561	0.00370714	12.0653	11.4254	Iron-sulfur cluster assembly accessory protein
Mtc_0661	rfbM	0.271375	0.000796496	8.86233	8.68105	Mannose-1-phosphate guanylyltransferase
Mtc_0662	radB	-0.394037	0.0110352	8.52816	7.67115	DNA repair and recombination protein RadB
Mtc_0663		0.28316	0.0132099	6.0304	5.85988	Hypothetical protein
Mtc_0664		1.44053	1.33e-57	9.90903	10.8989	Nuclease-related domain protein
Mtc_0665		0.19608	0.047639	8.06856	7.8115	Hypothetical protein
Mtc_0666		0.40011	0.000273156	7.07382	7.01925	Hypothetical protein
Mtc_0667		-0.116022	0.326522	7.62362	7.05122	Hypothetical protein
Mtc_0668		-0.443586	3.62e-05	8.97237	8.06939	Hypothetical protein
Mtc_0669		0.0256735	0.84348	7.92622	7.49499	Zn-ribbon containing protein
Mtc_0670		0.050433	0.785166	7.98405	7.57548	Uncharacterized protein conserved in archaea
Mtc_0671		-0.2254	0.0740047	8.58583	7.90389	Small GTP-binding domain protein
Mtc_0672		2.03118	1.23e-54	4.22784	5.83368	Putative signal-transduction protein
Mtc_0673		2.38288	1.3e-41	3.83498	5.83045	CBS-domain-containing membrane protein
Mtc_0674		2.52594	1.26e-57	3.7841	5.91777	Putative transcriptional regulator
Mtc_0675		2.45089	1.45e-85	5.03954	7.06599	Putative signal-transduction protein
Mtc_0676		2.46613	3.24e-69	5.86538	7.91101	Putative transcriptional regulator
Mtc_0677	tnp-9	0.497265	0.0129523	9.91344	9.96055	Transposase
Mtc_0678	tnp-10	1.4023	2.54e-18	9.27921	10.239	Transposase
Mtc_0679	glyA	-1.46923	3.61e-73	10.4219	8.49482	Glycine/serine hydroxymethyltransferase
Mtc_0680	serB-1	-1.55741	7.37e-44	11.6482	9.62774	Phosphoserine phosphatase SerB
Mtc_0681	serB-2	-1.62209	1.47e-32	11.9122	9.81876	Putative archaeal coiled-coil protein
Mtc_0682		0.52319	1.23e-14	8.16094	8.22958	Putative membrane protein
Mtc_0683		-0.208142	0.7302	0.305271	-0.776031	Hypothetical protein
Mtc_0684		0.831593	0.0535745	0.54265	1.13073	Hypothetical protein
Mtc_0685		-0.0710444	0.79877	2.70522	2.14659	Putative phosphoribosyltransferase
Mtc_0686		0.536188	0.204442	2.20708	2.33957	Putative flavoprotein
Mtc_0687	guaA-1	-0.547242	1.11e-08	9.46384	8.46124	GMP synthase (glutamine-hydrolyzing), C-terminal domain or B subunit
Mtc_0688	argD	-0.720167	1.8e-09	8.86577	7.68188	Acetylornithine and succinylornithine aminotransferase
Mtc_0689		-0.688535	6.12e-18	9.06152	7.91701	ABC-type transport system involved in Fe-S cluster assembly, ATPase component (SufC-like)
Mtc_0690		-0.37969	2.18e-07	8.57407	7.74067	ABC-type transport system involved in Fe-S cluster assembly, permease component (SufBD-like)
Mtc_0691		0.328707	0.0214272	4.83352	4.71421	Hypothetical protein
Mtc_0692		0.779909	2.49e-06	3.63267	3.97393	Hypothetical protein
Mtc_0693		0.683535	0.000121059	2.29959	2.55046	Alpha-tubulin suppressor and related RCC1 domain-containing protein
Mtc_0694		-0.572173	0.101291	4.11937	2.96636	Hypothetical protein
Mtc_0695		-0.958108	1.12e-08	8.17533	6.74532	Subtilisin-like serine proteases (peptidase S8 family)
Mtc_0696		-0.665844	3.9e-10	8.97914	7.85569	Putative methanogenesis marker protein 8
Mtc_0697		-0.338262	0.000946243	7.35367	6.56068	ABC-type nitrate/sulfonate/bicarbonate transport system, periplasmic component
Mtc_0698	apt	-1.17144	1.42e-49	8.09856	6.46751	Adenine/guanine phosphoribosyltransferase and related PRPP-binding protein
Mtc_0699	mfnA	-0.00892815	0.936911	8.75547	8.29078	Tyrosine decarboxylase MnfA
Mtc_0700	ppsA	0.654254	2.97e-06	8.37714	8.58926	Phosphoenolpyruvate synthase
Mtc_0701		0.96924	1.94e-06	7.75425	8.31094	Putative transcriptional regulator, ArsR family
Mtc_0702		1.10293	1.52e-18	5.97939	6.6449	Subtilisin-like serine proteases (peptidase S8 family)
Mtc_0703		1.12443	1.19e-13	3.86496	4.56198	Hypothetical protein
Mtc_0704	thrS-2	-1.18456	1.52e-27	9.49536	7.84693	Threonyl-tRNA synthetase
Mtc_0705		1.88771	1.58e-27	7.03107	8.51181	Exopolyphosphatase-related protein
Mtc_0706		-1.19611	2.79e-34	7.21586	5.55489	Major Facilitator Superfamily
Mtc_0707		-0.669527	1.23e-05	5.89468	4.75477	Major Facilitator Superfamily
Mtc_0708		0.201197	0.179393	4.11364	3.8584	Alpha-tubulin suppressor and related RCC1 domain-containing protein
Mtc_0709		-0.211688	0.30189	3.20856	2.5162	Hypothetical protein
Mtc_0710		-0.518592	0.002888	3.9978	2.9995	ABC-type transport system involved in multi-copper enzyme maturation, permease component
Mtc_0711		-0.480557	0.0180783	5.94233	4.98517	Hypothetical protein
Mtc_0712		0.161134	0.815634	-2.96617	#NUM!	Hypothetical protein
Mtc_0713		0.0891459	0.785166	0.98465	0.604761	Regulator of chromosome condensation RCC1
Mtc_0714		0.996936	1.45e-05	2.12285	2.70419	Hypothetical protein
Mtc_0715		0.923322	0.00112699	1.75475	2.2866	Hypothetical protein
Mtc_0716		0.222767	0.285593	5.87525	5.64863	Hypothetical protein
Mtc_0717		0.677194	2.8e-05	7.20685	7.43466	Uncharacterized protein conserved in archaea
Mtc_0718		NA	NA	#NUM!	#NUM!	Hypothetical protein
Mtc_0719		-0.141364	0.812753	0.408173	-0.422982	Uncharacterized protein conserved in archaea
Mtc_0720		-1.01772	3.62e-05	3.53407	1.96518	ABC-type transport system involved in multi-copper enzyme maturation, permease component
Mtc_0721		-0.404528	0.0555352	3.15635	2.25846	Hypothetical protein
Mtc_0722		0.183271	0.100854	4.50962	4.23722	Regulator of chromosome condensation RCC1
Mtc_0723		-0.804988	0.00967702	2.99406	1.5998	Uncharacterized protein conserved in archaea
Mtc_0724		0.317567	0.290177	5.90496	5.7648	Hypothetical protein
Mtc_0725		0.384495	0.161626	3.52417	3.45732	ABC-type transport system involved in multi-copper enzyme maturation, permease component
Mtc_0726		0.185058	0.380248	3.31066	3.03303	Hypothetical protein
Mtc_0727		0.39722	0.00804383	3.79475	3.74905	Regulator of chromosome condensation RCC1
Mtc_0728		2.26197	2.88e-61	8.03224	9.88279	Hypothetical protein
Mtc_0729		1.00198	3.47e-08	2.87332	3.45157	ABC-type transport system involved in multi-copper enzyme maturation, permease component
Mtc_0730		0.830556	0.000158174	2.77314	3.18812	Hypothetical protein
Mtc_0731		0.454869	0.179627	0.452437	0.495234	Regulator of chromosome condensation RCC1
Mtc_0732		0.756033	1.21e-09	4.77005	5.0869	ABC-type multidrug transport system, ATPase component
Mtc_0733		1.11252	3.06e-16	5.72007	6.40182	Uncharacterized protein conserved in archaea
Mtc_0734		2.05447	6.71e-62	9.02696	10.6573	Hypothetical protein
Mtc_0735		0.917706	0.000430889	1.8196	2.33263	ABC-type transport system involved in multi-copper enzyme maturation, permease component
Mtc_0736		0.985523	0.00860844	-0.0952147	0.589786	Hypothetical protein
Mtc_0737		0.851201	0.00836815	0.179736	0.658381	Alpha-tubulin suppressor and related RCC1 domain-containing protein
Mtc_0738		-0.375943	3.07e-06	7.67409	6.84559	Hypothetical protein
Mtc_0739		0.591694	6.68e-06	5.51247	5.65666	Hypothetical protein
Mtc_0740	rnz	-0.226765	0.0611154	5.02892	4.34799	Ribonuclease Z
Mtc_0741		0.922897	0.000106726	2.73937	3.24303	Hypothetical protein
Mtc_0742		0.61405	1.76e-05	8.39332	8.56278	Cation transport ATPase
Mtc_0743		-0.917305	5.14e-19	8.63399	7.25556	Putative Fe-S oxidoreductase
Mtc_0744		0.611026	0.000590971	2.5027	2.67299	Regulator of chromosome condensation RCC1
Mtc_0745		0.377719	0.154543	1.99442	1.92844	Hypothetical protein
Mtc_0746		0.443143	0.163122	1.44199	1.44334	Hypothetical protein
Mtc_0747		1.41834	3.6e-10	3.78498	4.82427	Hypothetical protein
Mtc_0748		0.719909	1.15e-09	5.92903	6.20365	Uncharacterized protein conserved in archaea
Mtc_0749		1.48182	1.07e-37	5.657	6.69845	Uncharacterized protein family (UPF0153)
Mtc_0750	prx-3	-0.635389	0.0113088	4.47593	3.34797	Peroxiredoxin
Mtc_0751		-0.855746	9.22e-08	6.97202	5.64634	Putative Fe-S-cluster oxidoreductase
Mtc_0752	guaA-2	-1.11811	6.07e-42	7.95212	6.37213	GMP synthase (glutamine-hydrolyzing), N-terminal domain or A subunit
Mtc_0753		0.450267	0.000272289	7.43266	7.4289	Hypothetical protein
Mtc_0754		0.68371	1.54e-18	7.61665	7.84774	Flavodoxin
Mtc_0755		1.12388	2.35e-24	5.7452	6.42543	ATP:corrinoid adenosyltransferase
Mtc_0756		1.13687	2.28e-36	4.73848	5.42927	Ribonucleoside-diphosphate reductase, adenosylcobalamin-dependent
Mtc_0757	pycB	-0.0910344	0.341017	10.2563	9.71393	Pyruvate carboxylase subunit B
Mtc_0758	pycA	-0.397072	4.09e-06	8.68022	7.83062	Putative pyruvate carboxylase subunit A
Mtc_0759		-0.652479	0.191749	1.87676	0.415152	Hypothetical protein
Mtc_0760		-0.607119	0.264962	1.08661	-0.712806	Hypothetical protein
Mtc_0761		1.51898	4.58e-21	4.07044	5.17832	Hypothetical protein
Mtc_0762		0.251055	0.00874965	6.09306	5.89206	Hypothetical protein
Mtc_0763		0.863841	2.14e-18	6.68709	7.10394	Hypothetical protein
Mtc_0764		0.6416	2.43e-06	9.13666	9.33286	Hypothetical protein
Mtc_0765	rnp4	-1.65021	6.66e-26	6.10768	3.93814	RNase P subunit Rpp21
Mtc_0766	polX	0.332111	0.000346711	4.87822	4.7578	DNA polymerase IV (family X)
Mtc_0767	ligT	0.460154	9.71e-09	8.16207	8.17317	2'-5' RNA ligase
Mtc_0768	cca	0.531306	1.65e-06	7.91385	7.99695	TRNA adenylyltransferase (CCA-adding enzyme)
Mtc_0771		-1.29002	1.52e-10	10.3445	8.57175	Putative transcriptional regulator
Mtc_0772		0.0110761	0.955818	3.96569	3.51692	Putative nucleotidyltransferase
Mtc_0773	cutA	0.445811	0.0168953	5.17572	5.17445	CutA1 divalent ion tolerance protein
Mtc_0774		-0.00847371	0.95193	9.24554	8.78157	Putative membrane-associated Zn-dependent proteases 1 (M50 family)
Mtc_0775		0.428219	0.257327	1.3287	1.33801	Hypothetical protein
Mtc_0776		-0.807228	1.11e-20	8.59995	7.33579	B12-binding domain/radical SAM domain protein, MJ_1487 family
Mtc_0777		0.5203	7.38e-08	8.7602	8.83175	Hypothetical protein
Mtc_0778		-1.84107	6.37e-13	4.78122	2.32704	PA14 domain protein
Mtc_0779		-2.95102	2.33e-40	5.50731	1.87939	Uncharacterized protein conserved in archaea
Mtc_0781		1.10309	6.3e-22	6.65791	7.31669	Putative phosphoesterase
Mtc_0782		-0.180223	0.649119	2.58845	1.87002	Uncharacterized protein conserved in archaea (DUF2102)
Mtc_0783		1.83385	9.13e-44	7.0536	8.45006	RecA-superfamily ATPases implicated in signal transduction
Mtc_0784		1.43679	1.56e-28	7.41626	8.4171	Putative GTPase
Mtc_0785	hsp20-2	-0.0935146	0.623796	9.03772	8.48488	Chaperon, small heat shock protein Hsp20
Mtc_0786		-0.16071	0.177096	5.88064	5.2619	Hypothetical protein
Mtc_0787	nrdD	1.15018	6.65e-112	10.1472	10.8468	Anaerobic ribonucleoside-triphosphate reductase
Mtc_0788	nrdG	0.781245	1.36e-26	8.80381	9.13152	Anaerobic ribonucleoside-triphosphate reductase activating protein
Mtc_0789		1.11924	2.63e-13	10.4044	11.0855	Hypothetical protein
Mtc_0790		-0.638605	1.57e-05	8.7006	7.60047	Uncharacterized protein conserved in archaea
Mtc_0791		-0.48589	0.00707494	8.57211	7.62114	Sugar phosphate isomerase/epimerase
Mtc_0792		-0.449647	0.0221873	7.5789	6.66143	Sugar phosphate permease (Major facilitator superfamily)
Mtc_0793		0.907444	9.15e-18	5.83795	6.29607	Diadenosine tetraphosphate (Ap4A) hydrolase and other HIT family hydrolase
Mtc_0794		-1.29432	2.57e-40	7.6916	5.93015	ABC-type multidrug transport system, ATPase component
Mtc_0795		0.69324	0.0002441	6.66459	6.91809	ABC-type Na+ efflux pump, permease component
Mtc_0796		0.728695	1.25e-06	5.73788	6.02117	ABC-2 type transporter
Mtc_0797		0.318189	0.00192877	6.86413	6.72501	Metal-dependent hydrolases of the beta-lactamase superfamily III
Mtc_0798		-0.434002	0.00236221	4.85965	3.94818	Hypothetical protein
Mtc_0799		1.02505	6.34e-12	10.1731	10.7597	Putative flavin-nucleotide-binding protein structurally
Mtc_0800		0.922564	6.7e-10	6.6767	7.16707	CheY-like receiver-containing protein
Mtc_0801	echF	-0.365141	0.0629422	8.53178	7.71404	Ech hydrogenase, subunit F
Mtc_0802	echE	0.0599326	0.743534	9.41369	9.02993	Ech hydrogenase subunit E
Mtc_0803	echD	0.00294739	0.98542	8.32325	7.88161	Ech hydrogenase, subunit D
Mtc_0804	echC	-0.00420092	0.979313	8.33444	7.88459	Ech hydrogenase subunit C
Mtc_0805	echB	-0.0311024	0.860419	9.18974	8.7128	Ech hydrogenase subunit B
Mtc_0806	echA	0.159255	0.335734	9.35277	9.07062	Ech hydrogenase subunit A
Mtc_0807		-0.229607	0.113822	6.41944	5.73137	Putative hydrolases of the HAD superfamily
Mtc_0808		0.617906	3.56e-12	5.65283	5.81669	Glucoamylase and related glycosyl hydrolase
Mtc_0809		-0.183468	0.406557	2.77325	2.10919	Glycosyltransferase
Mtc_0810	asnS	0.0548227	0.562749	6.53396	6.13723	Asparaginyl-tRNA synthetase
Mtc_0811		1.47488	2.36e-14	3.74743	4.82174	Hypothetical protein
Mtc_0812		1.55395	2.18e-84	7.75173	8.85788	Regulator of chromosome condensation RCC1
Mtc_0813		-0.647491	9.99e-14	9.06479	7.96471	Putative aspartate/tyrosine/aromatic aminotransferase
Mtc_0814		-0.805671	1.71e-16	9.51834	8.25688	Transcriptional regulator, AsnC family
Mtc_0815	rpi	-0.108999	0.380473	5.27529	4.71223	Ribose 5-phosphate isomerase
Mtc_0816	hypE	-0.812393	8.49e-24	9.22679	7.95741	Hydrogenase expression/formation protein HypE
Mtc_0817	hypA	-1.06148	7.55e-20	8.10616	6.57793	Hydrogenase nickel insertion protein HypA
Mtc_0818	hypC	-0.685222	9.71e-17	9.09589	7.94803	Hydrogenase assembly chaperone HypC/HupF
Mtc_0819		2.48844	3.74e-06	0.835084	3.898	Hypothetical protein
Mtc_0820		-0.0419174	0.796819	7.5639	7.06722	Hypothetical protein
Mtc_0821		-1.28207	5.99e-17	7.10033	5.32851	Hypothetical protein
Mtc_0822		-0.74662	4.99e-15	6.29812	5.08606	Putative integral membrane protein DUF46
Mtc_0823	pyrE-1	-1.219	7.74e-41	7.79414	6.11252	Orotate phosphoribosyltransferase
Mtc_0824	purD	0.0177128	0.834997	8.07798	7.64329	Phosphoribosylamine--glycine ligase
Mtc_0825	ndh	1.78299	3.11e-37	5.98628	7.33629	Putative NADH dehydrogenase
Mtc_0826		1.32893	2.94e-64	6.92678	7.80895	Uncharacterized protein conserved in archaea
Mtc_0827	aroA	0.363922	0.00223629	5.8914	5.80931	3-phosphoshikimate 1-carboxyvinyltransferase
Mtc_0828	aroC	1.20373	2.01e-63	6.9845	7.74114	Chorismate synthase
Mtc_0829		1.0402	4.49e-25	7.47779	8.06793	Haloacid dehalogenase superfamily, subfamily IA, variant 3 with third motif having DD or ED
Mtc_0830	ilvD-2	0.101967	0.475858	9.1902	8.83605	Dihydroxy-acid dehydratase
Mtc_0831		-1.33669	4.07e-15	9.75092	7.92814	Response regulator
Mtc_0832	tnp-11	-0.729872	0.0118682	1.68365	0.376136	Transposase
Mtc_0833		-1.04417	7.12e-40	8.31785	6.81306	Membrane protein, MarC family
Mtc_0834		0.413311	1.85e-06	7.51266	7.47075	Uncharacterized protein conserved in archaea
Mtc_0835		0.751476	1.42e-11	11.7825	12.0879	Hypothetical protein
Mtc_0836		0.881821	6.59e-12	8.01988	8.45599	Putative transcriptional regulator, TrmB
Mtc_0837		0.540008	0.016989	2.88111	2.98124	Hypothetical protein
Mtc_0838		-0.252374	0.00129357	8.26609	7.55638	Putative transcriptional regulator
Mtc_0839		-1.10643	1.17e-13	7.73217	6.1373	Histones H3 and H4
Mtc_0840	porC-1	-0.865911	2.41e-06	8.24268	6.91409	Pyruvate ferredoxin oxidoreductase, gamma subunit
Mtc_0841	porD-1	-0.85616	0.00169071	6.59417	5.24481	Pyruvate ferredoxin oxidoreductase, delta subunit
Mtc_0842	porA-1	-0.547084	0.000576374	8.92852	7.92996	Pyruvate ferredoxin oxidoreductase, alpha subunit
Mtc_0843	porB-1	-0.428393	0.00179442	9.20997	8.33108	Pyruvate ferredoxin oxidoreductase, beta subunit
Mtc_0844	purO	-0.802891	5.48e-11	8.11188	6.85057	IMP cyclohydrolase
Mtc_0845		1.19559	1.52e-13	3.61085	4.37354	GAF sensor signal transduction histidine kinase
Mtc_0846		NA	NA	#NUM!	#NUM!	Uncharacterized protein conserved in archaea
Mtc_0847		1.11591	4e-05	7.12616	7.82486	Hypothetical protein
Mtc_0848		-0.106883	0.676483	3.31772	2.72054	ABC-type transport system involved in multi-copper enzyme maturation, permease component
Mtc_0849		-0.127792	0.686715	2.75943	2.13535	Hypothetical protein
Mtc_0850		0.913236	0.0015634	0.972542	1.49114	Regulator of chromosome condensation RCC1
Mtc_0851		NA	NA	#NUM!	#NUM!	Uncharacterized protein conserved in archaea
Mtc_0852		2.39988	2.29e-24	7.08204	9.11205	Hypothetical protein
Mtc_0853		0.0806278	0.762952	3.40379	3.01223	ABC-type transport system involved in multi-copper enzyme maturation, permease component
Mtc_0854		0.298685	0.271822	2.7564	2.59844	ABC-type transport system involved in multi-copper enzyme maturation, permease component
Mtc_0855		0.130795	0.570924	2.6735	2.34162	Alpha-tubulin suppressor and related RCC1 domain-containing protein
Mtc_0856	tfb	0.245282	0.0507115	9.47702	9.27992	Transcription initiation factor TFIIB
Mtc_0857		0.257168	0.0559823	7.88152	7.69131	SnoRNP protein GAR1
Mtc_0858		0.62111	1.72e-10	5.7784	5.94958	Histidinol phosphatase and related hydrolases of the PHP family
Mtc_0859	srp19	-0.480264	0.0104609	5.58297	4.62987	Signal recognition particle 19 kDa protein
Mtc_0860		-0.614828	5.07e-07	8.33368	7.25725	Hypothetical protein
Mtc_0861	pfdB	-1.12448	2.79e-26	9.34454	7.76302	Prefoldin, beta subunit, archaeal
Mtc_0862		-0.803861	5.8e-09	9.37229	8.11247	Uncharacterized protein conserved in archaea
Mtc_0863	rpoP	-0.948267	1.15e-05	6.21188	4.74794	DNA-directed RNA polymerase, subunit P
Mtc_0864	rpl37ae	-0.92903	1.25e-19	9.8366	8.45269	Ribosomal protein L37AE
Mtc_0865		-1.02454	5.29e-22	9.14575	7.66678	RNase PH-related exoribonuclease
Mtc_0866		-0.593888	9.55e-05	8.13382	7.0862	Archaeal exosome-like complex exonuclease 1
Mtc_0867		-0.806335	4.27e-12	8.49602	7.2341	RNA-binding protein Rrp4 and related protein
Mtc_0868		-0.50321	8.92e-10	10.2206	9.26442	RRNA metabolism protein, SBDS family
Mtc_0869	psmA	-0.503713	1.58e-05	10.7877	9.82654	Proteasome endopeptidase complex, archaeal, alpha subunit
Mtc_0870	rnp2	-1.45496	2.59e-38	7.98534	6.05686	Ribonuclease P protein subunit Rpp14
Mtc_0871		1.14873	2.44e-39	9.5889	10.2936	Hypothetical protein
Mtc_0872		1.26595	5.25e-49	5.80079	6.61871	Hypothetical protein
Mtc_0873		-0.176529	0.360146	3.5681	2.93267	HD superfamily phosphohydrolase
Mtc_0874		-0.63013	0.00558398	7.16843	6.06309	Hypothetical protein
Mtc_0876		-0.388525	0.0085045	6.27284	5.4199	NCAIR mutase (PurE)-related protein
Mtc_0877		-0.706187	3.97e-33	9.29776	8.13615	Geranylgeranyl pyrophosphate synthase
Mtc_0878	moaD-1	-1.39175	5.04e-32	7.98618	6.12271	Molybdopterin synthase subunit MoaD
Mtc_0879		0.54758	1.1e-15	8.78851	8.88364	Uncharacterized protein conserved in archaea
Mtc_0880		0.0595763	0.556501	9.45409	9.06212	Uncharacterized protein conserved in archaea
Mtc_0881		0.319535	0.00112164	8.41711	8.28732	Uncharacterized protein conserved in archaea
Mtc_0882		2.37239	4.68e-142	7.72688	9.66296	Hypothetical protein
Mtc_0883		1.41449	5.37e-22	3.51227	4.50555	ABC-type transport system involved in multi-copper enzyme maturation, permease component
Mtc_0884		1.90752	5.11e-91	4.87271	6.34372	ABC-type transport system involved in multi-copper enzyme maturation, permease component
Mtc_0885		1.58529	3.57e-32	5.20609	6.36741	Alpha-tubulin suppressor and related RCC1 domain-containing protein
Mtc_0886		1.93534	1.04e-32	4.8304	6.35523	Alpha-tubulin suppressor and related RCC1 domain-containing protein
Mtc_0887		-3.63861	2.55e-173	11.94	7.80869	Putative tellurite resistance protein TerB
Mtc_0888	pyrG	-0.0361621	0.704186	8.61973	8.13061	CTP synthase
Mtc_0889	tmk	-0.237419	0.00209566	7.18114	6.48719	Thymidylate kinase
Mtc_0890		-0.978115	9.09e-07	4.85014	3.37462	Hypothetical protein
Mtc_0891		-0.80674	0.00836534	3.41403	1.9974	Hypothetical protein
Mtc_0892		-0.367575	0.279249	2.98788	2.08054	Hypothetical protein
Mtc_0893		-1.31658	3.8e-14	7.92951	6.12155	Putative transcriptional regulator, TrmB
Mtc_0894		-0.964946	5.73e-06	6.25853	4.77651	4Fe-4S binding domain, ferredoxin
Mtc_0895	bchP	-0.597059	2.36e-07	8.36357	7.30528	2,3-di-O-geranylgeranylglyceryl phosphate reductase
Mtc_0896		0.436155	0.239959	7.47248	7.5015	Hypothetical protein
Mtc_0897		1.64035	3.19e-62	7.61507	8.8153	Hypothetical protein
Mtc_0898		1.14031	9.69e-20	6.56433	7.26401	Hypothetical protein
Mtc_0899	fumB	0.213173	0.260261	5.24535	5.01314	Fumarate hydratase beta subunit, Fe-S type
Mtc_0900	fumA	0.160964	0.256958	5.4276	5.13564	Fumarate hydratase alpha subunit, Fe-S type
Mtc_0901		0.922927	1.96e-20	5.3829	5.85955	Putative permease
Mtc_0902	miaB	1.22879	6.92e-29	5.69609	6.48227	MiaB-like tRNA modifying enzyme, archaeal-type
Mtc_0903		0.970307	1.86e-10	14.1337	14.6737	Hypothetical protein
Mtc_0904	mcrB	1.06174	4.81e-18	14.3642	14.99	Methyl-coenzyme M reductase, beta subunit
Mtc_0905	mcrD	1.12078	2.5e-22	14.009	14.691	Methyl coenzyme M reductase, subunit D
Mtc_0906	mcrC	1.19422	7.88e-26	14.2066	14.9641	Methyl-coenzyme M reductase I operon protein C
Mtc_0907	mcrG	1.19818	1.79e-21	14.6016	15.3675	Methyl-coenzyme M reductase, gamma subunit
Mtc_0908	mcrA	1.36485	1.34e-24	14.5231	15.4599	Methyl-coenzyme M reductase, alpha subunit
Mtc_0909		2.29678	6.81e-95	8.08554	9.94829	Putative DNA-binding protein
Mtc_0910		1.7282	5.44e-59	7.99403	9.2886	Hypothetical protein
Mtc_0911		2.18858	3.71e-99	8.00499	9.75988	ATPases involved in chromosome partitioning
Mtc_0912	atw-1	2.07043	6.32e-160	8.0953	9.72099	Methyl coenzyme M reductase system, component A2
Mtc_0913		1.74868	2.24e-29	5.71624	7.0412	Lysophospholipase
Mtc_0914		4.29088	2.68e-144	8.56489	12.5016	Hypothetical protein
Mtc_0915		4.37518	1.26e-143	8.82752	12.8541	Hypothetical protein
Mtc_0916		4.21207	0	6.66437	10.4654	MinD superfamily P-loop ATPase
Mtc_0917		4.12162	2.17e-230	6.13755	9.86291	MinD superfamily P-loop ATPase
Mtc_0918		3.63629	4.81e-71	4.23682	7.56169	Hypothetical protein
Mtc_0919		2.88526	7.17e-63	5.72199	8.23371	Putative DNA-binding protein
Mtc_0920		3.75603	3.8e-86	5.17596	8.59269	Metal-dependent hydrolases of the beta-lactamase superfamily II
Mtc_0921		1.11072	5.59e-21	6.13979	6.80749	Fe-S oxidoreductase
Mtc_0922	pgk-1	-0.313352	0.0835458	3.09598	2.31208	3-phosphoglycerate kinase
Mtc_0923		0.373432	0.576194	-2.80638	-2.6669	Cation transport ATPase
Mtc_0924		0.617814	0.293604	1.07517	1.54682	Hypothetical protein
Mtc_0927		1.18566	5.1e-37	7.51086	8.25246	Putative beta-lysine N-acetyltransferase
Mtc_0928	kamA	1.17751	1.39e-36	9.03235	9.76639	Lysine-2,3-aminomutase
Mtc_0929	mscS-2	1.1291	1.24e-13	8.67015	9.36425	Small-conductance mechanosensitive channel
Mtc_0930		-0.518134	0.00425403	6.60552	5.61599	Hypothetical protein
Mtc_0931		-0.887781	1.01e-05	4.99846	3.63145	Hypothetical protein
Mtc_0932		-0.614791	0.0221094	2.76403	1.60877	Hypothetical protein
Mtc_0933		-0.657031	0.215835	1.21004	-0.585314	Hypothetical protein
Mtc_0936	mtrE	0.727359	2.03e-08	13.0747	13.3585	N5-methyltetrahydromethanopterin:coenzyme M methyltransferase subunit E
Mtc_0937	mtrD	0.860729	2.18e-24	12.7131	13.1244	N5-methyltetrahydromethanopterin:coenzyme M methyltransferase subunit D
Mtc_0938	mtrC	0.786821	4.99e-18	12.6303	12.9685	N5-methyltetrahydromethanopterin:coenzyme M methyltransferase subunit C
Mtc_0939	mtrB	0.837081	2.77e-16	12.5042	12.8926	Tetrahydromethanopterin S-methyltransferase, subunit B
Mtc_0940	mtrA-1	0.763776	7.29e-12	13.0859	13.4036	N5-methyltetrahydromethanopterin:coenzyme M methyltransferase subunit A
Mtc_0941	mtrF	0.573084	9.79e-06	10.71	10.8376	Tetrahydromethanopterin S-methyltransferase, F subunit
Mtc_0942	mtrG	0.927651	1.38e-07	13.4516	13.9536	N5-methyltetrahydromethanopterin:coenzyme M methyltransferase subunit G
Mtc_0943	mtrH	0.976959	2.82e-24	13.4231	13.9536	N5-methyltetrahydromethanopterin:coenzyme M methyltransferase subunit H
Mtc_0944		-1.45245	2.27e-33	8.06591	6.14813	Transporter, CPA2 family
Mtc_0945	trkH	0.0856945	0.542519	6.27111	5.89752	Trk-type K+ transport system, membrane component
Mtc_0946	trkA	0.117247	0.242071	8.58148	8.24953	Trk-type K+ transport system, NAD-binding component
Mtc_0947		0.153478	0.118086	10.1296	9.82886	Putative methanogenesis marker protein 14
Mtc_0948		-0.409068	4.42e-07	8.68868	7.82454	Uncharacterized protein conserved in archaea
Mtc_0949		-0.21081	0.00246025	9.12363	8.45621	Hypothetical protein
Mtc_0950		1.38378	2.11e-56	8.94884	9.88787	Uncharacterized protein conserved in archaea
Mtc_0951		-1.83043	6.07e-62	9.84926	7.55043	Archaeal thermosome
Mtc_0952		-1.93449	8.78e-59	8.08604	5.66684	Membrane protein of unknown function (DUF340)
Mtc_0953		-1.56678	7.32e-24	7.84587	5.79263	Putative membrane protein
Mtc_0954	recJ-2	-0.743328	8.9e-10	8.01455	6.8146	Single-stranded DNA-specific exonuclease (RecJ-like)
Mtc_0955		-0.238904	0.0118633	10.2953	9.60406	Uncharacterized protein conserved in archaea
Mtc_0956		-0.301937	0.00897812	6.98501	6.22247	Putative archaeal kinase
Mtc_0957		-0.130641	0.347542	7.36799	6.78691	Putative permease
Mtc_0958		1.7905	3.14e-64	6.73326	8.09204	Putative transcriptional regulator, ArsR family
Mtc_0959		-0.605922	0.031657	5.83862	4.74542	Hypothetical protein
Mtc_0960		-0.805719	8.01e-06	6.52473	5.24443	Small redox-active disulfide protein 2
Mtc_0961		-0.110787	0.296926	5.86157	5.29805	Putative permease
Mtc_0962	mtrA-2	-1.92698	8.27e-25	6.309	3.86669	Tetrahydromethanopterin S-methyltransferase, subunit A
Mtc_0963	acr3	-0.256918	0.169092	6.44017	5.71585	Arsenical-resistance protein, ACR3 family
Mtc_0964	trxB-1	0.66954	1.01e-26	7.35446	7.57193	Thioredoxin reductase (TrxR)
Mtc_0965		-0.766628	0.0182036	2.93743	1.53667	Hypothetical protein
Mtc_0966		0.763918	5.56e-11	6.2502	6.57084	Hypothetical protein
Mtc_0967		0.632035	4.38e-12	8.57172	8.75741	Putative methanogenesis marker protein 1
Mtc_0968		0.142895	0.0945223	8.42953	8.12054	Putative RecB family exonuclease
Mtc_0969		0.751956	3.55e-10	7.63825	7.94501	TIGR00268 family protein
Mtc_0971		0.022613	0.951404	3.42959	2.97598	Hypothetical protein
Mtc_0972		0.230597	0.597875	3.22398	3.00285	Hypothetical protein
Mtc_0973		-0.532439	0.0489426	5.51374	4.47576	Hypothetical protein
Mtc_0974		-1.28981	5.26e-55	8.53937	6.78465	Uncharacterized protein conserved in archaea
Mtc_0975		0.667832	2.76e-09	8.29893	8.51867	Membrane protein, MarC family (putative multiple antibiotic resistance protein)
Mtc_0976		-0.103456	0.453422	7.94267	7.3781	Putative transcriptional regulator, TrmB
Mtc_0977		-0.321301	0.0467708	8.42735	7.6475	Radical SAM domain-containing protein
Mtc_0978	pflA	0.340187	8.35e-09	7.33248	7.21856	Putative Pyruvate-formate lyase-activating enzyme
Mtc_0979		0.658751	2.46e-06	10.2145	10.4344	PEGA domain containing protein
Mtc_0980		0.341878	0.00508729	10.3578	10.2552	Cell division protein FtsA domain protein
Mtc_0981		1.95587	1.74e-21	4.75773	6.31687	Hypothetical protein
Mtc_0982		1.13974	0.00412298	1.71088	2.64104	Hypothetical protein
Mtc_0983		1.34556	3.29e-09	8.11217	9.03977	Putative type II secretion system protein E
Mtc_0984		1.33378	1.51e-08	7.18641	8.10089	Putative type II secretion system protein F
Mtc_0985		0.753038	0.0116904	5.49597	5.8207	Protein of unknown function (DUF1628)
Mtc_0986		0.92592	0.000576978	5.15933	5.65833	Hypothetical protein
Mtc_0987		1.76249	8.5e-10	2.81597	4.28102	Hypothetical protein
Mtc_0988		-1.35238	3.54e-35	5.88811	4.06025	Hypothetical protein
Mtc_0989	mat	0.586598	3.24e-07	4.71799	4.86058	Methionine adenosyltransferase
Mtc_0990	scpB	0.0723517	0.69523	5.40026	5.01182	Segregation and condensation protein B
Mtc_0991	scpA	0.835506	1.05e-14	7.03924	7.42618	Segregation and condensation protein A
Mtc_0992	smc	0.497231	0.000202797	7.6501	7.69785	Chromosome segregation protein SMC
Mtc_0993		-0.00211022	0.985147	7.64692	7.18554	Hypothetical protein
Mtc_0994		1.70041	6.51e-87	7.008	8.26042	Protein of unknown function (DUF3160)
Mtc_0995		0.00562703	0.966696	4.79835	4.35117	Translation initiation factor 2B subunit I family (IF-2BI)
Mtc_0996	cofG	1.0503	1.53e-32	8.29826	8.8999	7,8-didemethyl-8-hydroxy-5-deazariboflavin synthase, CofG subunit
Mtc_0997	cofH-1	0.64247	2.83e-09	8.41657	8.61211	7,8-didemethyl-8-hydroxy-5-deazariboflavin synthase, CofH subunit
Mtc_0998	cofH-2	0.438533	8.77e-07	7.86629	7.85203	7,8-didemethyl-8-hydroxy-5-deazariboflavin synthase, CofH subunit
Mtc_0999	frhB-1	-0.907546	0.00203362	2.20546	0.726332	Coenzyme F420-reducing hydrogenase, beta subunit
Mtc_1000	frhG-1	-0.0484246	0.885777	2.26606	1.72455	Coenzyme F420 hydrogenase, subunit gamma
Mtc_1001	frhA-1	0.0255192	0.909001	4.05405	3.61481	Coenzyme F420 hydrogenase, subunit alpha
Mtc_1002		-1.79269	2.45e-49	7.48933	5.22079	Hypothetical protein
Mtc_1003	thrB	-0.915437	1.74e-09	8.06438	6.67548	Homoserine kinase
Mtc_1004	gpmA-1	-1.51016	3.65e-46	8.22609	6.24966	Phosphoglycerate mutase
Mtc_1005		0.89368	8.9e-14	16.0589	16.5123	Hypothetical protein
Mtc_1006		-0.121658	0.469209	8.96152	8.38112	PEGA domain protein
Mtc_1007		-0.380421	0.00350028	4.43486	3.58347	ABC-type multidrug transport system, ATPase component
Mtc_1008		-0.619985	0.000238094	3.93465	2.82822	Hypothetical protein
Mtc_1009		0.204034	0.450818	5.46452	5.22254	Putative ATPase (AAA+ superfamily)
Mtc_1010		-1.15361	7.6e-15	6.15261	4.51879	Hypothetical protein
Mtc_1011		0.59607	1.33e-10	7.37967	7.52447	Major Facilitator Superfamily
Mtc_1012	pyrD	-1.18813	3.92e-22	5.96087	4.30435	Dihydroorotate oxidase B, catalytic subunit
Mtc_1013	pyrK	-0.661298	1.21e-13	6.37625	5.25313	Dihydroorotate oxidase B, electron transfer subunit
Mtc_1014		-0.369372	2.06e-05	7.17669	6.3491	Fumarylacetoacetate hydrolase family protein
Mtc_1015		2.06908	3.05e-31	8.14698	9.80979	TPR repeats containing protein
Mtc_1016		0.325897	0.267881	4.44467	4.31056	Hypothetical protein
Mtc_1017		1.57642	3.84e-05	2.11987	3.4889	Hypothetical protein
Mtc_1018	valS	-0.847683	4.5e-55	9.10563	7.80335	Valyl-tRNA synthetase
Mtc_1019		-0.514936	0.0935139	2.78445	1.71836	Hypothetical protein
Mtc_1020		-0.679389	7.39e-06	10.5471	9.40499	Hypothetical protein
Mtc_1021	priA	-0.401854	0.003921	4.92869	4.05983	DNA primase, eukaryotic-type, small subunit, putative
Mtc_1022		-1.23253	2.86e-59	9.16696	7.47764	Uncharacterized protein conserved in archaea
Mtc_1023	rpl44e	-1.67447	1.54e-70	10.8601	8.7241	Ribosomal protein L44E
Mtc_1024	rps27e	-1.3897	6.3e-50	10.9	9.04982	Ribosomal protein S27E
Mtc_1025	eif2a	-1.48789	2.23e-71	10.5105	8.5658	Translation initiation factor 2, alpha subunit (eIF-2alpha)
Mtc_1026		-1.0525	9.78e-15	8.79837	7.2792	TIGR00162 family protein
Mtc_1027	surE	-0.514081	4.31e-08	7.1626	6.19323	5'/3'-nucleotidase SurE
Mtc_1028		-1.35979	8.74e-40	6.28883	4.46373	Drug resistance transporter, EmrB/QacA subfamily
Mtc_1029		-1.22589	7.7e-54	9.35597	7.67114	Putative ATP-utilizing enzyme (ATP-grasp superfamily)
Mtc_1030		-1.35234	1.6e-18	5.84011	4.00746	Putative H4MPT-linked C1 transfer pathway protein
Mtc_1031		0.275216	0.00168863	8.21309	8.04109	Putative type II secretion system protein E
Mtc_1032		0.609314	2.31e-12	6.351	6.51129	Putative type II secretion system protein F
Mtc_1033		0.0338987	0.737312	8.00244	7.58376	RecA-superfamily ATPases implicated in signal transduction (KaiC domain)
Mtc_1034		0.229852	0.638687	1.66042	1.39771	Hypothetical protein
Mtc_1035		-0.337221	0.00506911	5.56417	4.75752	Putative transporter (LysE family)
Mtc_1036		0.348741	0.485286	1.51568	1.43938	Hypothetical protein
Mtc_1037		1.16456	1.46e-20	3.50962	4.23927	Hypothetical protein
Mtc_1038		1.01146	1.2e-20	7.29655	7.86015	Putative Zn-dependent hydrolases (beta-lactamase fold)
Mtc_1039		-0.0512247	0.654066	7.9176	7.41668	Hypothetical protein
Mtc_1040		0.105046	0.681002	4.03594	3.68204	Hypothetical protein
Mtc_1041		0.775151	1.06e-08	5.34271	5.67471	Putative signal transduction histidine kinase
Mtc_1042		-0.0170886	0.96138	3.74743	3.24851	Transcriptional regulator, MarR family
Mtc_1043	ahcY	-1.00463	0.000182994	9.2252	7.68656	Adenosylhomocysteinase
Mtc_1044	pfkB-1	-0.82574	0.00511467	8.51108	7.14748	Putative carbohydrate kinase, pfkB family
Mtc_1045		0.749652	1.34e-08	7.43996	7.73437	Putative aminoglycoside phosphotransferase
Mtc_1046	cysC	0.875481	8.5e-08	5.24962	5.67601	Adenylylsulfate kinase
Mtc_1047	fbp	0.753299	1.94e-06	4.72489	5.0341	D-fructose 1,6-bisphosphatase
Mtc_1048		0.71567	0.00733276	1.62994	1.93543	Hypothetical protein
Mtc_1049		-0.713934	3.29e-11	6.1744	4.99778	Archaeoflavoprotein, MJ0208 family
Mtc_1050		-0.133048	0.258083	8.93409	8.34842	Hypothetical protein
Mtc_1051	speA	-0.764932	1.86e-13	9.76439	8.54516	Arginine decarboxylase, pyruvoyl-dependent
Mtc_1052		0.398832	0.00183857	7.68131	7.62724	Hypothetical protein
Mtc_1053	cysH-1	-1.23692	7.33e-15	7.44704	5.72777	Putative 3''-phosphoadenosine 5''-phosphosulfate sulfotransferase (PAPS reductase)
Mtc_1054		-0.735613	0.000159855	7.57056	6.35859	Hypothetical protein
Mtc_1055		-1.19209	1.16e-09	7.28765	5.60074	Non-histone chromosomal protein MC1
Mtc_1056		0.388634	0.000276634	6.24306	6.17651	Glycerol-3-phosphate dehydrogenase (quinone) subunit A
Mtc_1057		1.06953	2.36e-06	3.48649	4.1568	Hypothetical protein
Mtc_1058		-1.15511	2.79e-21	9.19491	7.57057	Putative membrane protein
Mtc_1059	thiE	-0.0283056	0.758684	7.49977	7.01698	Thiamine-phosphate pyrophosphorylase
Mtc_1060	thiM	-0.285925	0.000888775	7.92656	7.18505	Hydroxyethylthiazole kinase
Mtc_1061		0.126014	0.115095	7.75144	7.42361	Hypothetical protein
Mtc_1062	mptA-2	-0.165078	0.098836	8.02004	7.40198	GTP cyclohydrolase MptA
Mtc_1063	mch-1	-0.204373	0.214942	10.5445	9.88279	Methenyltetrahydromethanopterin cyclohydrolase
Mtc_1064		0.350723	0.00555015	7.28267	7.18113	Hypothetical protein
Mtc_1065		0.776757	8.23e-05	7.17012	7.50869	Hypothetical protein
Mtc_1066		-0.358442	0.178637	3.24744	2.38563	Hypothetical protein
Mtc_1067	ogt	-0.57153	0.0010672	5.56171	4.51451	O-6-methylguanine DNA methyltransferase
Mtc_1068		0.444734	0.00907335	6.06635	6.07395	Putative acetyltransferase, GNAT superfamily
Mtc_1069		-1.05374	1.64e-21	6.9142	5.40067	Hypothetical protein
Mtc_1070		-0.726301	0.00336999	4.00862	2.7418	Hypothetical protein
Mtc_1071	nadX	-1.17233	7.56e-62	9.36423	7.73307	Aspartate dehydrogenase
Mtc_1072	nadC	0.132416	0.153462	7.99321	7.66808	Nicotinate-nucleotide pyrophosphorylase
Mtc_1073		-2.47349	3.86e-27	10.5371	7.53112	BioD-like N-terminal domain of phosphotransacetylase
Mtc_1074	rbcL	0.734469	4.72e-30	7.92896	8.21042	Ribulose 1,5-bisphosphate carboxylase, large subunit
Mtc_1075	minD-2	0.492166	2.71e-16	8.22711	8.26731	Cell division ATPase MinD, archaeal
Mtc_1076		0.901202	3.47e-29	7.4571	7.90884	Hypothetical protein
Mtc_1077	tatC-2	0.0171738	0.894222	6.77457	6.33376	Sec-independent protein translocase TatC
Mtc_1078		-0.180938	0.0824571	9.58464	8.94897	Glycosyltransferase
Mtc_1079		0.712097	5.62e-15	6.11506	6.37568	Acetyltransferase
Mtc_1080		-0.0837073	0.628789	8.06095	7.52679	ERCC4-like helicase
Mtc_1081		-0.665949	0.000824967	6.52133	5.37694	Dolichol kinase
Mtc_1082	glyS	-1.50121	3.36e-57	9.17127	7.20497	Glycyl-tRNA synthetase, dimeric type
Mtc_1083		0.312264	0.0790492	11.365	11.2179	Hypothetical protein
Mtc_1084		-0.904153	1.95e-19	7.25509	5.88767	Hypothetical protein
Mtc_1085		-0.747741	5.66e-11	7.51428	6.30858	Hypothetical protein
Mtc_1086		0.687586	3.36e-10	7.26237	7.49952	Hypothetical protein
Mtc_1087		0.903499	6.2e-27	7.58302	8.03416	Putative membrane protein (DUF2324)
Mtc_1088	uspA-3	0.309727	0.0382656	6.0027	5.85307	Universal stress protein UspA and related nucleotide-binding protein
Mtc_1089		-0.570145	0.00304712	4.06166	3.01154	Acetyltransferase, including N-acetylases of ribosomal protein
Mtc_1090		-1.3914	1.67e-05	3.24681	1.15603	Hypothetical protein
Mtc_1091		-0.614415	0.0062026	12.8995	11.8249	Hypothetical protein
Mtc_1092		-1.02552	2.83e-11	5.49254	3.98781	L-threonine-O-3-phosphate decarboxylase
Mtc_1093	cobD	-0.905098	8.15e-16	5.70925	4.336	Adenosylcobinamide-phosphate synthase
Mtc_1094	cobS	0.213654	0.00200358	8.0233	7.78162	Cobalamin-5'-phosphate synthase
Mtc_1095	cobY	-0.228923	0.00561295	7.26629	6.583	Adenosylcobinamide-phosphate guanylyltransferase
Mtc_1096		0.410025	0.00174583	6.33729	6.29949	TRNA(Ile2) 2-agmatinylcytidine synthetase
Mtc_1097		0.125006	0.36227	5.10912	4.78188	Biotin synthase-related enzyme
Mtc_1098		1.42334	3.74e-20	6.54618	7.54164	Hypothetical protein
Mtc_1100		1.42501	1.38e-11	3.30873	4.31961	Hypothetical protein
Mtc_1101	htpX	-0.0505124	0.493742	10.8092	10.3006	Heat shock protein HtpX (Metallo peptidase, MEROPS family M48B)
Mtc_1102		0.186091	0.121038	9.34551	9.0769	Mg2+ and Co2+ transporter
Mtc_1103		0.925257	3.88e-70	8.32837	8.7993	Putative membrane protein
Mtc_1104		0.962929	9.84e-76	7.67165	8.18223	Hypothetical protein
Mtc_1105		0.669764	6.74e-17	8.42418	8.64653	ABC-type multidrug transport system, ATPase component
Mtc_1106	sudB	-1.0503	1.17e-17	6.0734	4.55892	Sulfide dehydrogenase (flavoprotein) subunit SudB
Mtc_1107	sudA	-0.959658	1.22e-19	7.16062	5.74015	Sulfide dehydrogenase (flavoprotein) subunit SudA
Mtc_1108		0.386256	0.000844132	5.90819	5.84758	Putative transcriptional regulator
Mtc_1109		1.26046	2.3e-17	4.1545	4.98855	Hypothetical protein
Mtc_1110		0.0501367	0.811345	4.85836	4.45234	Hypothetical protein
Mtc_1111		-0.472896	0.032475	6.79597	5.84736	Hypothetical protein
Mtc_1112		-0.143219	0.831461	-1.52882	-3.17785	Hypothetical protein
Mtc_1113		1.93898	2.14e-97	6.35324	7.85476	ABC-type multidrug transport system, ATPase component
Mtc_1114		2.14541	8.15e-171	6.30256	8.00465	Hypothetical protein
Mtc_1115		0.483766	0.0317025	1.91126	1.95621	Putative signal transduction histidine kinase
Mtc_1116		0.149328	0.230279	7.21358	6.91343	WD40 repeat-containing protein
Mtc_1117		0.794695	4.1e-05	5.42677	5.80084	Acetyltransferase, including N-acetylases of ribosomal protein
Mtc_1118		0.834302	1.36e-09	6.7542	7.15091	Hypothetical protein
Mtc_1119		-1.39307	2.07e-21	7.34356	5.47063	Putative membrane protein
Mtc_1120		-2.2947	1.43e-57	8.38485	5.58737	Hypothetical protein
Mtc_1121		0.225305	0.01059	7.85517	7.62871	Hypothetical protein
Mtc_1122		-0.0184932	0.881427	7.61736	7.14348	Putative M20 family peptidase
Mtc_1123		1.06209	1.7e-09	7.59894	8.23054	Putative exonuclease
Mtc_1124		0.774951	4.02e-06	6.13268	6.47018	Distinct helicase family with a unique C-terminal domain including a metal-binding cysteine cluster
Mtc_1125	mutSb	0.508352	2.19e-05	6.30822	6.37006	DNA mismatch repair protein, MutS family
Mtc_1126		-0.892428	6.11e-20	8.57465	7.22361	Acetyltransferase
Mtc_1127		-1.77404	3.07e-38	6.62098	4.35983	Hypothetical protein
Mtc_1128		-0.835732	7.31e-06	8.27509	6.95279	Hypothetical protein
Mtc_1129	queC	-0.874689	1.61e-08	7.67505	6.31658	Queuosine biosynthesis protein QueC
Mtc_1130		-1.08393	9.43e-10	6.73671	5.15788	Hypothetical protein
Mtc_1131		-1.32247	1.26e-12	5.70085	3.8744	Organic radical activating enzyme
Mtc_1132		-1.59715	3.19e-07	3.6461	1.35034	Queuosine biosynthesis protein QueD
Mtc_1133		0.0939356	0.750409	3.18551	2.79682	Uncharacterized protein conserved in archaea
Mtc_1134		0.469184	0.136621	5.93253	5.951	Hypothetical protein
Mtc_1135		-0.329546	0.445379	1.01579	0.0679616	Hypothetical protein
Mtc_1136		-0.590793	0.304792	-0.854266	-2.76482	Hypothetical protein
Mtc_1137		1.26763	2.05e-33	6.58575	7.40336	Hypothetical protein
Mtc_1138		0.0582834	0.818814	2.70947	2.30665	Hypothetical protein
Mtc_1139		0.20501	0.219464	3.65768	3.40679	Hypothetical protein
Mtc_1140		0.221711	0.0582601	4.66395	4.43223	Regulator of chromosome condensation RCC1
Mtc_1141		-0.944585	0.00507108	2.30517	0.711187	ABC-type transport system involved in multi-copper enzyme maturation, permease component
Mtc_1142		-1.12677	0.000278083	2.81061	1.05528	Hypothetical protein
Mtc_1143		-0.637787	0.0089087	2.11454	0.948757	Regulator of chromosome condensation RCC1
Mtc_1144	phoU-1	-0.129832	0.692687	1.97764	1.35481	Phosphate uptake regulator, PhoU
Mtc_1145		0.0407539	0.882146	2.4344	2.00069	Haloacid dehalogenase superfamily, subfamily IA
Mtc_1146		0.0885515	0.807221	0.814758	0.399817	Putative aminoglycoside phosphotransferase
Mtc_1147		0.42247	4.79e-06	6.52457	6.4998	Phage shock protein A (IM30), suppresses sigma54-dependent transcription
Mtc_1148		1.08753	3.25e-19	5.71881	6.36743	Hypothetical protein
Mtc_1149		-1.46478	4.74e-33	8.64088	6.7064	Calcium/proton exchanger (cax)
Mtc_1150		-0.177323	0.143986	4.25094	3.61378	Hypothetical protein
Mtc_1151		0.605209	0.00391925	1.81392	1.97472	Tetratricopeptide repeat-containing protein
Mtc_1152		-0.297563	1.16e-06	6.81346	6.05946	Small ribosomal subunit Rsm22 (methyltransferase)
Mtc_1153	dnaJ	-1.06872	1.05e-37	6.98444	5.45699	Chaperone protein DnaJ
Mtc_1154	dnaK	-1.12677	5.15e-43	9.0271	7.44225	Chaperone protein DnaK
Mtc_1155	grpE	-1.10925	2.89e-37	8.01893	6.44695	Molecular chaperone GrpE (heat shock protein)
Mtc_1156		2.10198	4.36e-25	4.10958	5.82729	Response regulator
Mtc_1157		-1.03136	3.86e-06	5.62049	4.06052	Hypothetical protein
Mtc_1158		-0.311132	0.0745744	6.32787	5.55358	Hypothetical protein
Mtc_1159		-0.488312	0.0270911	3.93613	2.94032	Putative signal-transduction protein
Mtc_1160		0.500883	1.09e-05	8.50651	8.55968	Putative methanogenesis marker protein 10
Mtc_1161		-0.360815	1.38e-06	8.25498	7.43931	Phosphoserine-tRNA(Cys) ligase
Mtc_1162	nfi	-0.105749	0.260263	6.08673	5.52446	Endonuclease V
Mtc_1163		1.08482	4.23e-09	4.50673	5.16515	Tetratricopeptide repeat-containing protein
Mtc_1164		-0.3093	0.183828	4.11953	3.33483	Competence protein
Mtc_1165	paaK-1	-1.1944	7.86e-28	8.36285	6.70685	Phenylacetate-CoA ligase
Mtc_1166	paaK-2	-1.582	1.68e-40	10.6635	8.61713	Phenylacetate-CoA ligase
Mtc_1167		-1.1869	8.52e-30	9.9025	8.25304	ACT domain-containing protein
Mtc_1168		2.48183	1.58e-107	5.28677	7.34417	Hypothetical protein
Mtc_1169		0.0833301	0.807347	10.656	10.2922	Hypothetical protein
Mtc_1170	eif1a-1	-0.812027	0.0116145	8.20235	6.87612	Translation initiation factor 1A (aeIF-1A)
Mtc_1171		-0.227521	0.609839	4.78338	4.05248	Hypothetical protein
Mtc_1172		0.314988	0.0548136	3.87237	3.74079	DNA modification methylase
Mtc_1173		0.198788	0.543624	2.09396	1.81394	Hypothetical protein
Mtc_1174		-0.145983	0.503168	6.73933	6.14553	Hypothetical protein
Mtc_1175		-1.56428	2.33e-08	6.92025	4.80552	Hypothetical protein
Mtc_1176		-1.37415	8.63e-10	6.59083	4.70692	Transcriptional regulator, ArsR family
Mtc_1177	cas4	0.297421	0.054877	4.3487	4.1909	CRISPR-associated protein Cas4
Mtc_1178	cas1	0.685304	2.58e-07	5.41036	5.65012	CRISPR-associated endonuclease Cas1
Mtc_1179	csa1	-0.00981792	0.959995	4.9135	4.44533	CRISPR-associated protein, Csa1 family
Mtc_1180	cas2	-0.333213	0.104816	4.9436	4.12813	CRISPR-associated protein, Cas2 family
Mtc_1181		-0.396043	5.57e-05	6.95204	6.099	CRISPR locus-related DNA-binding protein
Mtc_1182		-0.0552501	0.80493	4.95573	4.42486	Nucleotidyltransferase domain protein
Mtc_1185		0.192406	0.503452	2.53322	2.2631	Hypothetical protein
Mtc_1186		-0.901496	0.0273317	1.73838	0.0276411	Hypothetical protein
Mtc_1187		0.294365	0.658687	-1.77677	-1.92821	Hypothetical protein
Mtc_1189		-0.0925644	0.750485	5.46936	4.91742	Hypothetical protein
Mtc_1190		0.188296	0.524861	6.28888	6.0361	Hypothetical protein
Mtc_1191		-0.484371	0.0265828	4.78837	3.82736	Hypothetical protein
Mtc_1192		-0.762777	0.00162704	4.46471	3.19886	Hypothetical protein
Mtc_1193	cas3	-0.831091	0.000669228	3.42139	2.08192	CRISPR-associated helicase Cas3
Mtc_1194		0.926781	0.00361685	4.00266	4.54445	Uncharacterized CRISPR-associated proteins (Cas6-like)
Mtc_1195	frhB-3	-3.41359	1.27e-126	8.39452	4.46761	Coenzyme F420-reducing hydrogenase, beta subunit
Mtc_1196		-0.544217	0.00145547	6.11845	5.1034	Hypothetical protein
Mtc_1197		-0.531113	7.43e-06	6.06716	5.06944	Hypothetical protein
Mtc_1198		0.151211	0.762152	2.99781	2.6525	Hypothetical protein
Mtc_1199		-0.0760101	0.651717	5.17224	4.64167	Uncharacterized protein conserved in archaea
Mtc_1200		-0.134613	0.669088	2.18426	1.53057	Secreted and surface protein
Mtc_1201	rfcS	-0.0509728	0.712593	7.22993	6.72528	Replication factor C small subunit
Mtc_1202		0.141118	0.401307	7.28006	6.9703	Uncharacterized protein conserved in archaea
Mtc_1203		0.301102	0.0491198	7.60652	7.45956	Hypothetical protein
Mtc_1204		3.78964	3.61e-74	4.56879	8.05228	Hypothetical protein
Mtc_1205		0.674852	6.12e-12	8.50031	8.7253	SPFH domain, Band 7 family protein
Mtc_1206		0.454944	0.00448569	8.07722	8.08277	Putative membrane protein implicated in regulation of membrane protease activity
Mtc_1207		0.532569	1.66e-09	6.02261	6.10633	Hypothetical protein
Mtc_1208		-0.675803	0.000110965	4.84828	3.69521	Putative RecB family exonuclease
Mtc_1209		0.337802	0.0970237	7.47097	7.36748	Hypothetical protein
Mtc_1210		0.225323	0.489548	4.57462	4.3377	Hypothetical protein
Mtc_1211	purQ	0.480487	7.22e-13	6.96976	6.99878	Phosphoribosylformylglycinamidine synthase subunit I
Mtc_1212	purL	1.09965	9.19e-55	7.51753	8.16678	Phosphoribosylformylglycinamidine synthase subunit II
Mtc_1213	thiC-2	-1.47394	7.35e-16	4.15724	2.16594	Thiamine biosynthesis protein ThiC
Mtc_1214		0.185148	0.357432	4.94936	4.67779	Uncharacterized protein conserved in archaea
Mtc_1215		-0.766791	0.00166238	3.53136	2.25677	Von Willebrand factor type A (vWA) domain containing protein
Mtc_1216		-0.848245	1.32e-05	4.22491	2.88526	Putative MoxR-like ATPase
Mtc_1217	cobQ	-0.395179	0.0421483	4.63566	3.76628	Adenosylcobyric acid synthase (glutamine-hydrolysing)
Mtc_1218		0.687465	1.36e-08	7.30872	7.55295	Hypothetical protein
Mtc_1219		0.845138	2.75e-40	6.145	6.53935	Hypothetical protein
Mtc_1220		0.398152	1.25e-05	9.60193	9.54505	Protein of unknown function (DUF2551)
Mtc_1221		-0.819383	9.75e-11	6.3447	5.05342	8-oxo-dGTPase
Mtc_1222	dapA-2	-0.653648	0.131818	0.722648	-0.608567	Dihydrodipicolinate synthase
Mtc_1223	aor-1	0.0196043	0.910464	2.56764	2.13105	Aldehyde:ferredoxin oxidoreductase, tungsten containing
Mtc_1224		0.526791	0.0230774	3.23255	3.33135	Hypothetical protein
Mtc_1225		-0.378353	0.297341	0.852497	-0.101713	Glycosyltransferase
Mtc_1226		0.115963	0.424364	4.52436	4.17958	Glycosyltransferase
Mtc_1227		0.461151	0.00126402	4.05716	4.06729	Putative Glycogen debranching enzyme
Mtc_1228	moaA	0.428269	6.41e-06	8.04328	8.01493	GTP cyclohydrolase subunit MoaA
Mtc_1229		-0.349676	0.0684135	6.66261	5.84141	Putative membrane-associated Zn-dependent proteases 1
Mtc_1230		-0.800248	4.77e-07	6.17507	4.90612	Putative aconitase subunit 2
Mtc_1231		-1.09775	9.51e-36	8.7894	7.23103	Putative aconitase subunit 1
Mtc_1232		2.23256	4.11e-43	5.30596	7.12962	Putative RecA-superfamily ATPases implicated in signal transduction
Mtc_1233		2.79381	1.47e-152	5.6407	8.0035	Putative Roadblock/LC7 domain protein
Mtc_1234		-0.490615	3.08e-07	7.07091	6.12582	Putative Leucyl aminopeptidase (aminopeptidase T)
Mtc_1235		-0.0422301	0.815644	5.32797	4.82642	Transcriptional regulator, XRE family
Mtc_1236	ssuA	-0.13411	0.186905	10.4859	9.89091	ABC transporter, substrate-binding protein, aliphatic sulfonates family
Mtc_1237	ssuC	-0.756514	1.15e-14	8.62004	7.39912	Putative ABC-type nitrate/sulfonate/bicarbonate transport system, permease component
Mtc_1238	ssuB	-0.510862	0.000183845	7.71958	6.7414	Putative ABC-type nitrate/sulfonate/bicarbonate transport system, ATPase component
Mtc_1239		1.24071	7.62e-11	2.37059	3.19596	Putative acyltransferase
Mtc_1240		2.26965	2.42e-51	3.2465	5.11688	Putative RecA-superfamily ATPases implicated in signal transduction
Mtc_1241		1.92449	1.05e-09	1.41562	3.16212	Hypothetical protein
Mtc_1242		1.93681	9.57e-07	0.703926	2.6626	Hypothetical protein
Mtc_1243		-0.0760294	0.400336	8.75695	8.2245	Hypothetical protein
Mtc_1244		-0.480269	0.0117212	3.21286	2.24614	Major Facilitator Superfamily
Mtc_1245		-0.485788	0.00654884	3.08144	2.1132	Major Facilitator Superfamily
Mtc_1246		-0.829741	0.0273006	0.90806	-0.563422	Major Facilitator Superfamily
Mtc_1247		1.4526	0.00297482	1.92621	3.36733	Protein of unknown function (DUF1328)
Mtc_1248		-0.841416	2.13e-13	7.53846	6.23072	Transporter, CPA2 family
Mtc_1249		-0.840861	2.72e-05	6.29021	4.96254	Putative threonine efflux protein
Mtc_1250	prsA-2	-0.364949	0.00416202	9.18958	8.36267	Ribose-phosphate pyrophosphokinase
Mtc_1251	mobB	-0.481469	3.68e-10	7.57803	6.64095	Molybdopterin-guanine dinucleotide biosynthesis protein MobB
Mtc_1252	pgm-1	0.193516	0.00422106	8.2346	7.97589	Alpha-phosphoglucomutase / phosphomannomutase
Mtc_1253	eif1a-2	-1.44735	2.34e-36	7.56635	5.64145	Translation initiation factor 1A (aeIF-1A)
Mtc_1254	tyrS	-1.06358	4.01e-68	8.60452	7.0838	Tyrosyl-tRNA synthetase
Mtc_1255		1.32051	6.29e-17	3.45558	4.35643	Hypothetical protein
Mtc_1256		0.0297152	0.904464	6.85111	6.42691	Hypothetical protein
Mtc_1257	glpQ	-0.00714805	0.958781	4.97121	4.50783	Glycerophosphoryl diester phosphodiesterase
Mtc_1258	purB	-0.144019	0.0839526	8.31816	7.71972	Adenylosuccinate lyase
Mtc_1259		0.0990889	0.124938	7.65379	7.29672	Putative Glycosyltransferases involved in cell wall biogenesis
Mtc_1260		-0.142966	0.316065	5.34015	4.7414	Hypothetical protein
Mtc_1261		0.460631	1.7e-05	7.30057	7.3119	Protein of unknown function (DUF1743)
Mtc_1262		0.767491	2.35e-13	8.58873	8.91109	Putative cysteine desulfurase
Mtc_1263		0.274734	0.000867492	8.85671	8.68079	Hypothetical protein
Mtc_1264		-1.9825	3.35e-140	9.88778	7.44197	Chaperonin GroEL (HSP60 family)
Mtc_1265	nadR	0.140512	0.176835	6.0961	5.78217	Nicotinamide-nucleotide adenylyltransferase
Mtc_1266		-0.283585	0.0921102	6.20102	5.4603	Putative CDP-alcohol phosphatidyltransferase
Mtc_1267		-0.293586	0.165914	5.46307	4.69663	Putative Histidinol phosphatase and related hydrolases of the PHP family
Mtc_1268		-1.5905	1.86e-56	7.93961	5.88466	Putative ADP-ribose pyrophosphatase
Mtc_1269	tfs	-2.03808	2.21e-77	9.81724	7.31046	DNA-directed RNA polymerase, subunit M
Mtc_1270	pcn	0.375226	5.78e-05	10.9276	10.851	Monomeric archaeal DNA polymerase sliding clamp
Mtc_1271		1.90233	9.07e-45	6.5092	7.98123	Hypothetical protein
Mtc_1272		0.775561	8.96e-12	10.0248	10.3516	Putative transcriptional regulator
Mtc_1273		0.570952	3.69e-08	8.58249	8.70657	Hypothetical protein
Mtc_1274	ruvB	0.229901	0.0585142	7.29915	7.07504	Holliday junction DNA helicase subunit RuvB
Mtc_1275	ruvA	-0.125191	0.561394	5.6339	5.04919	Holliday junction DNA helicase subunit RuvA
Mtc_1276	ruvC	0.172755	0.0103729	7.90848	7.62665	Holliday junction endonuclease RuvC
Mtc_1277		2.05856	2.54e-174	6.94332	8.55365	Hypothetical protein
Mtc_1278		-0.393444	1.16e-08	8.74511	7.8955	ZPR1-related zinc finger protein
Mtc_1279		0.239467	0.106545	10.0838	9.87052	Hypothetical protein
Mtc_1280		0.179127	0.112784	9.12343	8.85377	RNA-binding protein
Mtc_1281		1.72713	2.04e-05	1.61131	3.28974	Hypothetical protein
Mtc_1282		2.33418	2.48e-18	2.52078	4.59171	Hypothetical protein
Mtc_1283	atpI-2	3.12929	2.39e-112	5.06685	7.77998	V-type ATP synthase subunit I
Mtc_1284		1.55783	2.77e-62	6.31576	7.42652	Putative PAS sensor signal transduction histidine kinase
Mtc_1285		-0.0162562	0.920335	8.29187	7.8209	Putative methanogenesis marker protein 12
Mtc_1286	pdxT	-1.57274	3.19e-33	8.22193	6.1716	Pyridoxal phosphate synthase yaaE subunit
Mtc_1287		-0.381571	5.02e-05	6.83438	5.99079	Hypothetical protein
Mtc_1288		0.0264462	0.717594	8.56698	8.1382	Putative Acetyl xylan esterase (AXE1)
Mtc_1289		-0.109324	0.144143	7.0482	6.48589	Hypothetical protein
Mtc_1290		0.53737	3.37e-11	7.3817	7.46629	Transcriptional regulator (radical SAM enzyme)
Mtc_1291		1.21444	9.81e-06	2.65712	3.51124	Hypothetical protein
Mtc_1292		0.812447	3.62e-07	6.03221	6.40787	Hypothetical protein
Mtc_1293	uspA-4	1.81172	3.52e-37	6.12776	7.51517	Universal stress protein UspA and related nucleotide-binding protein
Mtc_1294		-0.505257	0.000915153	4.06406	3.08187	Putative Mn2+ and Fe2+ transporters of the NRAMP family
Mtc_1295		-0.975926	5.08e-19	6.89371	5.45608	Putative Mg/Co/Ni transporter MgtE (contains CBS domain)
Mtc_1296		-1.2435	1.8e-13	8.24473	6.51925	Transcriptional regulator, AsnC family
Mtc_1297		1.66128	1.63e-15	5.78186	7.05743	Putative small metal-binding protein
Mtc_1298		0.641012	0.0614258	0.324711	0.570028	Hypothetical protein
Mtc_1299	pflX	1.82429	7.22e-20	2.90988	4.35324	Putative Fe-S protein PflX, pyruvate formate lyase activating-like protein
Mtc_1300		2.586	1.75e-88	5.99376	8.15973	Putative metal-binding protein
Mtc_1301		-0.00865299	0.982256	3.22731	2.70659	Putative small hydrophilic plant seed protein
Mtc_1302		-1.98464	3.85e-19	6.90453	4.38569	Major Facilitator Superfamily
Mtc_1303		-0.730499	0.000394213	5.41796	4.18314	Protein of unknown function (DUF2769)
Mtc_1304		-0.00901603	0.957176	5.03673	4.56974	Putative DNA repair photolyase
Mtc_1305		0.365617	3.68e-05	7.04675	6.95897	Hypothetical protein
Mtc_1306	uppS-2	-0.311192	3.19e-06	7.99088	7.22542	Undecaprenyl diphosphate synthase
Mtc_1307		-0.728805	1.12e-08	8.67404	7.47591	Protein of unknown function (DUF2551)
Mtc_1308		-0.531458	1.4e-18	7.88987	6.90003	Hypothetical protein
Mtc_1309		0.86392	1.39e-15	7.20413	7.6173	Hypothetical protein
Mtc_1310	mtaP-1	1.78954	1.98e-89	8.30502	9.65042	Methylthioadenosine phosphorylase
Mtc_1311		1.57318	2.96e-37	9.29009	10.427	Putative phosphoribosyltransferase
Mtc_1312		-0.597971	1.28e-08	9.09319	8.03625	Uncharacterized protein conserved in archaea
Mtc_1313		-0.792226	0.000909191	7.74629	6.46058	Putative membrane protein
Mtc_1314		7.4155	0	3.36885	10.5506	Hypothetical protein
Mtc_1315		-4.97766	4.76e-88	9.0865	3.32675	Hypothetical protein
Mtc_1316		0.911742	9.58e-10	2.73881	3.21407	Putative PAS sensor signal transduction histidine kinase
Mtc_1317		2.37105	1.8e-33	5.51521	7.50873	Hypothetical protein
Mtc_1318		-1.29067	3.83e-08	4.42738	2.56496	Hypothetical protein
Mtc_1319		-0.479443	0.0187758	4.7546	3.78234	Hypothetical protein
Mtc_1320		0.974931	1.16e-15	4.09199	4.62571	Putative PAS sensor signal transduction histidine kinase
Mtc_1321		-1.05633	7.41e-24	12.5802	11.0671	Hypothetical protein
Mtc_1322	rpl3p	-1.20574	3.82e-18	11.6314	9.96659	LSU ribosomal protein L3P
Mtc_1323	rpl4p	-1.34953	1.3e-16	11.1625	9.34672	LSU ribosomal protein L4P
Mtc_1324	rpl23p	-1.2729	1.33e-15	9.95363	8.21719	LSU ribosomal protein L23P
Mtc_1325	rpl2p	-1.1349	5.62e-10	10.9812	9.38281	LSU ribosomal protein L2P
Mtc_1326	rps19p	-1.43835	1.15e-14	11.3204	9.40889	SSU ribosomal protein S19P
Mtc_1327	rpl22p	-1.38525	5.99e-14	10.5431	8.68578	LSU ribosomal protein L22P
Mtc_1328	rps3p	-1.28688	5.66e-11	10.9282	9.16809	SSU ribosomal protein S3P
Mtc_1329	rpl29p	-1.17101	4.46e-07	10.6561	9.00523	LSU ribosomal protein L29P
Mtc_1330		-1.34652	9.83e-10	10.4037	8.5712	Translation initiation factor 1 (eIF-1/SUI1)
Mtc_1331	rnp1	-1.16223	1.02e-07	9.25503	7.61485	Ribonuclease P protein subunit Rpp29
Mtc_1332	rps17p	-1.62538	3.4e-09	10.9593	8.81178	SSU ribosomal protein S17P
Mtc_1333	rpl14p	-1.60188	3.35e-11	9.81148	7.70222	LSU ribosomal protein L14P
Mtc_1334	rpl24p	-1.4306	3.46e-09	10.9787	9.05321	LSU ribosomal protein L24P
Mtc_1335	rps4e	-1.43787	1.46e-08	10.7943	8.8562	SSU ribosomal protein S4E
Mtc_1336	rpl5p	-1.28229	6.36e-07	10.6889	8.91182	LSU ribosomal protein L5P
Mtc_1337	rps14p	-1.48416	4.32e-08	8.60689	6.60378	SSU ribosomal protein S14P
Mtc_1338	rps8p	-1.39544	8.39e-08	10.3305	8.4334	SSU ribosomal protein S8P
Mtc_1339	rpl6p	-1.16821	1.21e-05	11.06	9.39977	LSU ribosomal protein L6P
Mtc_1340	rpl32e	-1.26649	1.02e-06	11.1537	9.39182	50S ribosomal protein L32e
Mtc_1341	rpl19e	-1.32049	5.59e-07	10.5658	8.74309	LSU ribosomal protein L19E
Mtc_1342	rpl18p	-1.27481	3.04e-07	10.7437	8.97596	LSU ribosomal protein L18P
Mtc_1343	rps5p	-1.37852	2.06e-08	10.7863	8.91155	SSU ribosomal protein S5P
Mtc_1344	rpl30p	-1.26588	3.38e-08	10.9893	9.23923	LSU ribosomal protein L30P
Mtc_1345	rpl15p	-0.967087	4.83e-05	11.3458	9.9055	LSU ribosomal protein L15P
Mtc_1346		0.190378	0.351117	10.7589	10.5147	Protein translocase subunit secY/sec61 alpha
Mtc_1347	adk	-0.742393	8.93e-05	9.63663	8.43686	Adenylate kinase
Mtc_1348		-0.631484	0.000362189	9.76337	8.67877	Putative membrane protein
Mtc_1349	cmk	-0.852497	4.9e-06	8.46083	7.14748	Putative cytidylate kinase
Mtc_1350	truB	-0.53676	0.000894234	7.63108	6.63984	TRNA pseudouridine synthase B
Mtc_1351		-0.805325	1.19e-07	7.75392	6.48806	Protein of unknown function DUF47
Mtc_1352		0.0631103	0.701302	6.34157	5.95341	Hypothetical protein
Mtc_1353	icd	-0.806833	7.34e-12	7.96355	6.69572	Isocitrate dehydrogenase (NADP)
Mtc_1354		-0.448237	0.000172395	7.46643	6.56003	Putative methanogenesis marker protein 2
Mtc_1355		-0.291533	0.00936594	6.94544	6.19572	Hypothetical protein
Mtc_1356		-1.71378	1.83e-75	10.3125	8.13407	L-aspartate aminotransferase apoenzyme / phosphoserine aminotransferase apoenzyme
Mtc_1357	ribC	-1.03229	3.89e-24	10.9004	9.4069	Riboflavin synthase alpha chain
Mtc_1358	ribH	-0.745959	8.52e-19	10.0787	8.87528	6,7-dimethyl-8-ribityllumazine synthase
Mtc_1359		-0.570426	0.000258889	9.55792	8.52227	Aspartate aminotransferase
Mtc_1360		-0.395375	0.0544107	7.52519	6.66443	Hypothetical protein
Mtc_1361	pdxS	-0.828157	2.6e-73	10.2099	8.92595	Pyridoxal phosphate synthase yaaD subunit
Mtc_1362		-0.678528	3.29e-15	8.21021	7.07319	Hypothetical protein
Mtc_1363		-1.3768	2.65e-39	7.19708	5.35049	Putative nuclease of the RecB family
Mtc_1364		-1.20109	2.85e-11	5.36638	3.67354	Hypothetical protein
Mtc_1365	dys-2	-0.973379	4.63e-10	4.11842	2.65848	Deoxyhypusine synthase
Mtc_1366	rps6e	-1.60626	1.74e-72	11.2591	9.18937	SSU ribosomal protein S6E
Mtc_1367		0.799644	3.22e-09	7.32511	7.67842	Hypothetical protein
Mtc_1368		0.78944	0.0569362	3.66318	4.10776	Hypothetical protein
Mtc_1369		1.18949	0.00703136	2.81244	3.76218	Hypothetical protein
Mtc_1370		2.53692	6.41e-11	2.0616	4.54814	Hypothetical protein
Mtc_1371		0.69734	0.0265828	2.34035	2.62468	Hypothetical protein
Mtc_1372		3.46703	2.45e-16	0.845233	4.67083	Hypothetical protein
Mtc_1373		0.790666	0.0143275	2.00251	2.40253	Hypothetical protein
Mtc_1374		0.529576	0.232154	0.443072	0.583144	Hypothetical protein
Mtc_1375		0.371878	0.57744	-1.65941	-1.41938	Hypothetical protein
Mtc_1376		0.626455	0.325754	-1.54394	-0.424051	Hypothetical protein
Mtc_1377		0.551926	0.319825	-0.804686	-0.522934	Hypothetical protein
Mtc_1378		-0.0723103	0.878233	2.19609	1.54053	Hypothetical protein
Mtc_1379		0.126046	0.133882	8.07028	7.73921	Putative aspartate/tyrosine/aromatic aminotransferase
Mtc_1380		-0.586417	4.74e-08	6.34909	5.30231	Hypothetical protein
Mtc_1381		-0.131899	0.545517	4.27138	3.66141	Hypothetical protein
Mtc_1382	aroB	0.346287	0.000212408	8.44905	8.33702	3-dehydroquinate synthase II
Mtc_1383	aroF	-1.22716	7.85e-05	7.27375	5.4875	2-amino-3,7-dideoxy-D-threo-hept-6-ulosonate synthase
Mtc_1384	pgk-2	-0.727574	1.12e-26	8.31437	7.13057	3-phosphoglycerate kinase
Mtc_1385		-0.355178	0.0236131	4.98805	4.16156	Hypothetical protein
Mtc_1386		0.344752	0.000544465	6.01652	5.9018	Putative transcriptional regulator, TrmB
Mtc_1387	nadE-2	-0.570505	0.0186356	2.22982	1.14859	NH(3)-dependent NAD(+) synthetase
Mtc_1388		-0.897832	1.7e-07	4.52967	3.13122	Secreted and surface protein
Mtc_1389		0.0228411	0.840734	10.1322	9.69686	Putative pyruvate carboxyltransferase
Mtc_1390	acdB	0.616089	4.75e-06	4.30655	4.47496	Acetyl-coa synthetase (ADP-forming), beta subunit
Mtc_1391	acdA	0.908985	4.14e-14	5.32123	5.78574	Acetyl-CoA synthetase (ADP-forming) alpha subunit
Mtc_1392	cbiO-6	0.36939	0.00103695	6.40057	6.31396	Putative ABC-type cobalt transport system, ATPase component
Mtc_1393		0.274915	0.0406448	8.12928	7.95183	Hypothetical protein
Mtc_1394	atpD-1	0.0382297	0.7819	10.3231	9.9165	A-type ATP synthase subunit D
Mtc_1395	atpB-1	0.347646	0.0116304	10.5541	10.4638	A-type ATP synthase subunit B
Mtc_1396	atpA-1	0.672129	6.55e-14	10.4495	10.6769	A-type ATP synthase subunit A
Mtc_1397	atpF-1	-0.132641	0.181717	9.86453	9.28019	A-type ATP synthase subunit F
Mtc_1398	atpC-1	-0.0640916	0.407172	11.6405	11.1261	A-type ATP synthase subunit C
Mtc_1399	atpE-1	-0.021929	0.799129	12.2255	11.7547	A-type ATP synthase subunit E
Mtc_1400	atpK-1	-0.205912	0.0457015	10.4153	9.75106	A-type ATP synthase subunit K
Mtc_1401	atpI-1	-0.176966	0.0117163	10.894	10.2651	V-type ATP synthase subunit I
Mtc_1402	atpH	-0.298649	0.000735845	11.8456	11.0925	A-type ATP synthase subunit H
Mtc_1403	glnA-2	-6.72816	4.31e-266	9.44897	2.03426	Glutamine synthetase, type I
Mtc_1404	srp54	0.274492	0.010604	8.42294	8.24154	Signal recognition particle subunit FFH/SRP54 (srp54)
Mtc_1405		-0.159721	0.30646	6.11153	5.48506	Hypothetical protein
Mtc_1406		0.624054	1.64e-13	9.68042	9.85297	Putative secondary thiamine-phosphate synthase enzyme
Mtc_1407		0.0015707	0.98413	9.73532	9.2838	Putative phosphoesterase
Mtc_1408	dapF	-0.102042	0.177406	7.53409	6.97582	Diaminopimelate epimerase
Mtc_1409	lysA	-0.375772	1.45e-05	8.5555	7.72171	Diaminopimelate decarboxylase
Mtc_1410		-0.963131	1.68e-35	8.70323	7.2806	LL-diaminopimelate aminotransferase apoenzyme
Mtc_1411		0.101529	0.39583	6.03698	5.69007	3-hexulose-6-phosphate synthase
Mtc_1412		0.699288	5.98e-05	4.25632	4.5114	Putative membrane protein
Mtc_1413		0.0393598	0.802866	4.15175	3.73651	Hypothetical protein
Mtc_1414		0.319923	0.00385943	4.56647	4.4318	Hypothetical protein
Mtc_1415		0.415318	0.000216997	5.90506	5.87477	MoxR-like ATPase
Mtc_1416		0.646693	0.000274188	4.41311	4.622	Hypothetical protein
Mtc_1417		1.03364	1.58e-10	5.7248	6.32766	Hypothetical protein
Mtc_1418		-0.693392	0.000158686	5.65206	4.46887	Hypothetical protein
Mtc_1419	rpl12p	-1.52713	0.000873942	12.5651	10.2724	LSU ribosomal protein L12AE
Mtc_1420	rplP0	-1.93733	1.14e-26	12.2494	9.82598	LSU ribosomal protein L10P
Mtc_1421	rpl1p	-1.83853	1.9e-30	12.4574	10.1418	LSU ribosomal protein L1P
Mtc_1422	rpl11p	-1.73911	2.55e-26	12.8553	10.6401	LSU ribosomal protein L11P
Mtc_1423		0.269757	0.380336	2.26639	2.06744	Putative flavin-nucleotide-binding protein
Mtc_1424		2.93782	1.07e-38	4.87865	7.50412	Hypothetical protein
Mtc_1425		2.47609	4.2e-16	0.831644	3.09921	Hypothetical protein
Mtc_1426		1.15088	0.00024903	1.296	2.12948	Hypothetical protein
Mtc_1427		NA	NA	#NUM!	#NUM!	Hypothetical protein
Mtc_1428		-1.81622	1.36e-05	2.47258	-0.483674	Hypothetical protein
Mtc_1429		-0.297283	0.658298	-1.79598	-4.41835	Hypothetical protein
Mtc_1430		NA	NA	#NUM!	#NUM!	Hypothetical protein
Mtc_1431		NA	NA	#NUM!	#NUM!	Hypothetical protein
Mtc_1432		NA	NA	#NUM!	#NUM!	Hypothetical protein
Mtc_1433	dam-1	NA	NA	#NUM!	#NUM!	DNA adenine methylase (dam)
Mtc_1434		NA	NA	#NUM!	#NUM!	Putative RNA methylase family UPF0020
Mtc_1435		NA	NA	#NUM!	#NUM!	Hypothetical protein
Mtc_1436		NA	NA	#NUM!	#NUM!	Hypothetical protein
Mtc_1439		0.0308001	0.964164	-3.12442	#NUM!	Hypothetical protein
Mtc_1440		NA	NA	#NUM!	#NUM!	Hypothetical protein
Mtc_1441		NA	NA	#NUM!	#NUM!	Hypothetical protein
Mtc_1442	dam-2	NA	NA	#NUM!	#NUM!	DNA adenine methylase (dam)
Mtc_1443		-1.93291	8.3e-15	3.26231	0.685174	Putative RNA methylase family UPF0020
Mtc_1444		NA	NA	#NUM!	#NUM!	Hypothetical protein
Mtc_1445		NA	NA	#NUM!	#NUM!	Hypothetical protein
Mtc_1446		2.13221	1.74e-33	5.29268	7.02918	Putative phosphatase, histone macroH2A1-like protein
Mtc_1447		0.777816	0.000909765	4.24644	4.61209	Hypothetical protein
Mtc_1448		0.737829	7.9e-15	4.94601	5.2374	Putative ATPase (AAA+ superfamily)
Mtc_1449		1.35337	0.00493677	-1.63618	-0.27846	Putative olysaccharide biosynthesis protein
Mtc_1450	galE-4	1.24645	9.61e-09	2.88894	3.73274	Putative UDP-glucose 4-epimerase
Mtc_1451		0.85175	3.65e-07	3.14879	3.56231	Nucleotide sugar dehydrogenase
Mtc_1452		-0.405102	0.0289875	5.07261	4.19604	Putative methyltransferase type 11
Mtc_1453		-1.38264	9.76e-10	2.88356	0.935616	Putative glycosyltransferase
Mtc_1454		1.6661	4.04e-05	-1.67599	-0.0821603	Hypothetical protein
Mtc_1455		-0.118017	0.695576	1.32463	0.705103	Glycosyltransferase
Mtc_1456		-0.20809	0.514012	1.77662	1.07156	Glycosyltransferase
Mtc_1457		-0.178877	0.516306	1.80822	1.14116	3-hydroxyacyl-CoA dehydrogenase
Mtc_1458		0.540304	0.00311094	3.16302	3.26457	Acetyl-CoA acetyltransferase
Mtc_1459		0.342601	0.114665	3.14472	3.04211	Putative acetyltransferase
Mtc_1460		1.37001	1.85e-05	0.649928	1.72478	Putative polysaccharide deacetylase
Mtc_1461		2.34059	1.13e-22	1.21079	3.24342	Glycosyltransferases involved in cell wall biogenesis
Mtc_1462	parB	2.06313	1.1e-13	1.53334	3.31165	Chromosome segregation DNA-binding protein
Mtc_1463		-1.47284	1.55e-75	9.64333	7.7074	Putative phenylacetic acid degradation-related protein
Mtc_1464		-0.448101	7.59e-07	8.93007	8.02215	Hypothetical protein
Mtc_1465		0.576525	0.0835458	2.83879	3.01018	Protein of unknown function (DUF2795)
Mtc_1466		-0.733841	0.0147273	3.41103	2.09096	Small hydrophilic plant seed protein
Mtc_1467	comD/comE	0.305683	0.00483262	4.8273	4.67664	Sulfopyruvate decarboxylase subunit alpha / sulfopyruvate decarboxylase subunit beta
Mtc_1468		-0.0504547	0.732882	5.32283	4.81358	Cysteate synthase
Mtc_1469	hdrC-1	0.0537854	0.835656	4.22452	3.8069	Heterodisulfide reductase, subunit C
Mtc_1470	hdrB-1	0.839384	0.000118585	2.98116	3.40117	Heterodisulfide reductase, subunit B
Mtc_1471	hdrA1	0.711437	5.33e-06	3.18407	3.4489	CoB--CoM heterodisulfide reductase subunit A
Mtc_1472		0.882138	1.26e-38	5.81387	6.24342	Glycerate 2-kinase
Mtc_1473		-0.353673	0.0631276	3.51992	2.69047	Putative arylsulfatase A and related enzyme
Mtc_1474		1.91073	5.57e-13	9.28683	10.8662	Putative phospho-2-dehydro-3-deoxyheptonate aldolase
Mtc_1475		1.59818	1.59e-66	5.84722	7.00373	Uncharacterized protein conserved in archaea
Mtc_1476		0.304375	0.285073	9.15268	9.02765	Hypothetical protein
Mtc_1477	hisE	0.935081	3.94e-10	5.56962	6.0672	Phosphoribosyl-ATP pyrophosphatase
Mtc_1478		0.266561	0.0145629	7.42245	7.2377	Putative transcriptional regulator
Mtc_1479		-0.272523	0.0938615	7.06828	6.32718	Hypothetical protein
Mtc_1480	gltB3	-4.74748	2.52e-56	5.19341	-0.732532	Glutamate synthase (NADPH) GltB3 subunit
Mtc_1481	gltB2	-5.77071	1.66e-243	7.95961	1.558	Glutamate synthase (NADPH) GltB2 subunit
Mtc_1482	gltB1	-7.02415	0	9.53601	1.85309	Glutamate synthase (NADPH) GltB1 subunit
Mtc_1483	uspA-5	-0.437407	0.000934868	6.22052	5.32239	Universal stress protein UspA and related nucleotide-binding protein
Mtc_1484	argB	0.145493	0.0419509	8.02989	7.72178	N-acetylglutamate kinase
Mtc_1485	trxB-2	0.770039	2.08e-13	6.38928	6.71315	Thioredoxin reductase (TrxR)
Mtc_1486		-0.587436	0.0135506	8.23216	7.16705	Putative Na+/solute symporter, SSS family
Mtc_1487		-1.37178	3.45e-122	7.96506	6.13419	UbiD family decarboxylase
Mtc_1488		0.841975	6.83e-07	3.32689	3.73662	Putative ThiF/MoeB sulfur transfer protein
Mtc_1489	truD	-0.014201	0.92583	4.79196	4.32035	Putative tRNA pseudouridine synthase D
Mtc_1490		-0.116356	0.605356	4.35539	3.76816	Uncharacterized protein conserved in archaea
Mtc_1491		0.869863	4.34e-18	5.84567	6.26643	Putative BioD-like N-terminal domain of phosphotransacetylase
Mtc_1492		NA	NA	#NUM!	#NUM!	Hypothetical protein
Mtc_1493		0.645559	2.51e-09	8.51828	8.71657	Hypothetical protein
Mtc_1494		-0.528427	4.47e-07	6.59651	5.60467	DNA-3-methyladenine glycosylase III
Mtc_1495		0.0191098	0.915262	6.11842	5.67889	Hypothetical protein
Mtc_1496		0.575535	0.266581	-0.500361	-0.212345	Hypothetical protein
Mtc_1497	tgtA	-0.0875489	0.316826	7.52061	6.97956	Archaeosine tRNA-ribosyltransferase
Mtc_1498		-1.12788	9.65e-12	4.28131	2.65366	Putative signal transduction histidine kinase
Mtc_1499		0.78961	7.23e-19	7.27368	7.6153	Putative methanogenesis marker domain 9
Mtc_1500		1.27881	4.66e-56	6.95249	7.78387	Putative triphosphoribosyl-dephospho-CoA synthetase
Mtc_1501		0.685531	3.59e-12	5.53025	5.76726	Hypothetical protein
Mtc_1502		1.48658	5.95e-20	4.14294	5.22053	Hypothetical protein
Mtc_1503		2.13802	2.1e-14	3.60703	5.51036	Hypothetical protein
Mtc_1504	ppa	-0.482339	5.06e-05	11.1784	10.239	Membrane-bound H(+)-translocating inorganic pyrophosphatase, vacuolar-type
Mtc_1505		0.31607	0.0195145	9.60631	9.4764	Beta-ribofuranosylaminobenzene 5'-phosphate synthase
Mtc_1506		0.112119	0.583617	4.66255	4.3211	Putative YgiT-type zinc finger domain protein
Mtc_1507		-0.0561786	0.930521	-0.0711822	-1.01627	Hypothetical protein
Mtc_1508	tnp-12	-0.390115	0.455373	0.0509858	-1.12716	Transposase DDE domain protein
Mtc_1509	flaB-1	0.169296	0.461856	11.5406	11.2645	Putative archaeal flagellin
Mtc_1510		0.384495	0.0136957	4.7465	4.68807	Putative nucleotidyltransferase
Mtc_1511		0.739761	0.000134736	5.49423	5.79535	Periplasmic serine proteases (ClpP class)
Mtc_1512		-0.256307	0.348851	7.32727	6.59569	Hypothetical protein
Mtc_1513		0.239126	0.703332	-0.296492	-0.56078	Putative nucleotidyltransferase
Mtc_1514		0.850467	0.013852	2.70323	3.20103	Hypothetical protein
Mtc_1515		-0.887722	6.77e-06	6.26662	4.8823	Hypothetical protein
Mtc_1516		0.798784	0.00621254	2.78026	3.17911	Hypothetical protein
Mtc_1517	hisD	-0.372927	0.000293855	8.38459	7.55487	Histidinol dehydrogenase
Mtc_1518	aspS	-0.822479	2.75e-25	8.4747	7.19445	Aspartyl-tRNA synthetase
Mtc_1520		0.359643	0.044978	7.88762	7.79687	Pyridoxal-phosphate dependent TrpB-like enzyme
Mtc_1521		-0.0773283	0.397675	6.8687	6.33298	Wyosine biosynthesis protein TYW1
Mtc_1522		-0.213928	0.279663	7.49027	6.81146	Uncharacterized membrane protein (DUF2298)
Mtc_1523		0.0517955	0.771966	7.81926	7.4159	Hypothetical protein
Mtc_1524		-0.388346	0.00104626	7.66106	6.81019	Hypothetical protein
Mtc_1525		-1.4582	1.01e-39	5.33128	3.39684	Hypothetical protein
Mtc_1526		0.857041	1.07e-11	9.68553	10.0974	Putative 4-carboxymuconolactone decarboxylase
Mtc_1527		0.529207	0.401875	-1.53702	-0.94267	Hypothetical protein
Mtc_1528		0.465857	5.94e-11	6.79614	6.80856	Nitroreductase
Mtc_1529		0.531115	1.72e-07	6.376	6.45521	Putative PAS sensor signal transduction histidine kinase
Mtc_1530		-0.648986	8.64e-16	9.54096	8.43586	Hypothetical protein
Mtc_1531	rps13p	-1.14191	1.16e-23	12.1042	10.5076	SSU ribosomal protein S13P
Mtc_1532	rps4p	-1.23121	2.64e-19	10.1705	8.47776	SSU ribosomal protein S4P
Mtc_1533	rps11p	-0.669783	7.54e-07	11.4959	10.3706	SSU ribosomal protein S11P
Mtc_1534	rpoD	-0.89475	1.92e-12	10.8896	9.53614	DNA-directed RNA polymerase, subunit D
Mtc_1535		0.366233	0.0339702	4.79344	4.71419	Drug resistance transporter, Bcr/CflA subfamily
Mtc_1536		-0.219096	0.146561	8.40024	7.72824	Hypothetical protein
Mtc_1537		1.04762	7.89e-10	3.47025	4.09066	Putative ABC-type polysaccharide/polyol phosphate export system, permease component
Mtc_1538		1.42466	1.63e-30	4.37168	5.36217	ABC-type multidrug transport system, ATPase component
Mtc_1539	lysC	-0.913054	4.65e-48	8.52102	7.15081	Aspartate kinase
Mtc_1540		0.0631764	0.548937	7.96038	7.57248	ATPase, PilT family
Mtc_1541	hisI	0.214127	0.075116	5.71962	5.47744	Phosphoribosyl-AMP cyclohydrolase
Mtc_1542		-1.3539	3e-27	8.36972	6.55003	FAD/FMN-containing dehydrogenase
Mtc_1543		-1.45858	1.73e-28	5.94113	4.00589	Thiol-driven fumarate reductase, iron-sulfur protein (HdrD-like)
Mtc_1544	tnp-13	0.257474	0.0252527	7.27875	7.08756	Transposase, IS605 OrfB family, central region
Mtc_1545		-1.4336	1.31e-106	8.22295	6.32834	Hypothetical protein
Mtc_1546		0.37395	0.272526	4.77491	4.71182	Hypothetical protein
Mtc_1547		1.25542	5.26e-22	2.48058	3.30114	Putative glycogen debranching enzyme
Mtc_1548		0.93212	2.54e-05	4.55114	5.06641	Hypothetical protein
Mtc_1549		2.10734	5.4e-125	7.2333	8.89649	Putative membrane protein
Mtc_1550		-0.351025	0.00936594	7.32392	6.50653	Hypothetical protein
Mtc_1551		0.612782	1.25e-05	5.40362	5.56971	Hypothetical protein
Mtc_1552		0.385324	0.0114365	7.37965	7.31223	Hypothetical protein
Mtc_1553		1.56381	1.67e-24	3.9621	5.09737	Hypothetical protein
Mtc_1554		-1.45513	5.4e-38	4.78058	2.84612	Amino acid/polyamine/organocation transporter, APC superfamily
Mtc_1555	uspA-6	-1.10631	1.54e-40	8.0299	6.4574	Universal stress protein UspA and related nucleotide-binding protein
Mtc_1556		-0.00426535	0.986146	6.42032	5.94042	Hypothetical protein
Mtc_1557	aksF	0.28067	0.170358	8.30011	8.12403	3-isopropylmalate dehydrogenase
Mtc_1558	leuD-2	0.540696	0.0237115	7.66801	7.76681	3-isopropylmalate dehydratase, small subunit
Mtc_1559	leuC-2	0.176926	0.517201	7.53219	7.24796	3-isopropylmalate dehydratase, large subunit
Mtc_1560	aksA	-0.531049	0.126462	8.05203	6.99654	Homocitrate synthase
Mtc_1561		0.539799	6.67e-08	5.58495	5.67954	Putative indolepyruvate ferredoxin oxidoreductase, alpha and beta subunit
Mtc_1562		-0.806895	0.000299009	6.76436	5.46128	Putative NaMN:DMB phosphoribosyltransferase
Mtc_1563		-0.621159	8.07e-18	9.36453	8.28446	Transcriptional regulator, XRE family
Mtc_1564	pan-2	1.16932	2.77e-37	8.72166	9.44339	Proteasome-activating nucleotidase
Mtc_1565		0.11276	0.256427	9.6578	9.32056	Uncharacterized protein conserved in archaea
Mtc_1566		-0.581506	1.14e-06	5.77811	4.72885	Translation factor SUA5
Mtc_1567	map-1	-0.776064	2.59e-26	8.08221	6.85196	Methionine aminopeptidase, type II
Mtc_1568		-0.453319	1.61e-10	7.06179	6.15345	Uncharacterized protein conserved in archaea
Mtc_1569		-0.424958	0.0131026	7.37763	6.48443	Hypothetical protein
Mtc_1570	rfcL	0.791138	6.87e-24	5.77185	6.11298	Replication factor C large subunit
Mtc_1571		-0.135827	0.294108	8.21105	7.61549	Putative phosphate-starvation-inducible E
Mtc_1572	truA	0.0522715	0.63097	5.92651	5.52215	TRNA pseudouridylate synthase I
Mtc_1573		1.4764	2.59e-38	3.84175	4.87958	Putative PAS sensor signal transduction histidine kinase
Mtc_1574		-0.247907	0.0473888	6.37633	5.67077	Hypothetical protein
Mtc_1575		-0.49184	3.74e-07	6.51665	5.57025	ABC-type multidrug transport system, ATPase component
Mtc_1576	pfkB-2	0.0918816	0.366709	5.84939	5.48095	Putative carbohydrate kinase, pfkB family
Mtc_1577		3.32134	9.45e-157	6.01483	8.91986	Hypothetical protein
Mtc_1578		-0.177633	0.0419846	8.57296	7.94276	ABC-type multidrug transport system, ATPase component
Mtc_1579		-0.481284	3.5e-07	8.06238	7.12348	ABC-type transport system involved in multi-copper enzyme maturation, permease component
Mtc_1580		-0.887571	7.94e-09	4.21058	2.84453	Major Facilitator Superfamily
Mtc_1581		0.214426	0.156987	8.0403	7.80172	ABC-type multidrug transport system, ATPase component
Mtc_1582		-1.68002	1.28e-32	10.983	8.82983	Putative RNA-binding protein, contains TRAM domain protein
Mtc_1583		-0.537268	0.000814522	5.27423	4.25669	Protein involved in ribosomal biogenesis
Mtc_1584		-0.0813956	0.300403	6.45008	5.91393	Ribosomal RNA methyltransferase NOP2
Mtc_1585		-1.25353	1.23e-19	5.68155	3.95023	2,5-diamino-6-(5-phosphoribosylamino)pyrimidin-4(3H)-one reductase
Mtc_1586		1.52026	0.00611455	-2.58467	0.0169777	Hypothetical protein
Mtc_1587	polB-1	-0.180935	0.268324	7.3013	6.66584	Replicative DNA polymerase I
Mtc_1588		-0.760562	2.21e-27	9.51721	8.30228	Hypothetical protein
Mtc_1589		-0.324373	0.00530921	6.67333	5.89409	Hypothetical protein
Mtc_1590		-0.196735	0.155851	6.95342	6.30652	Hypothetical protein
Mtc_1591	ppnK	0.666022	9.97e-14	6.09296	6.30513	Putative ATP-NAD kinase, PpnK-type
Mtc_1592	mtd	0.822014	3.89e-49	13.4143	13.7819	Methylenetetrahydromethanopterin dehydrogenase
Mtc_1593	pfkA-1	3.5721	2.19e-209	3.57508	6.74053	6-phosphofructokinase
Mtc_1594		6.0225	0	4.05331	9.70558	FeS cluster assembly scaffold protein NifU, Clostridium type
Mtc_1595		6.84451	0	5.25082	11.7113	Cysteine desulfurase NifS
Mtc_1596	thrS-3	7.35436	0	5.42786	12.3939	Threonyl-tRNA synthetase
Mtc_1597	metX	-0.703839	2.85e-06	3.63856	2.46231	Homoserine O-acetyltransferase
Mtc_1598	metY	-0.851558	4.98e-07	4.17097	2.83182	O-acetylhomoserine sulfhydrolase
Mtc_1599		-0.861196	3.56e-06	3.41069	2.06631	Sep-tRNA:Cys-tRNA synthase
Mtc_1600		-0.0383973	0.743985	7.4742	6.97675	Putative transcriptional regulator
Mtc_1601		-0.234108	0.677305	-0.992274	-1.98437	Transporter, CPA2 family
Mtc_1602		-0.86709	0.00211723	2.2608	0.807297	ATP-utilizing enzymes of the PP-loop superfamily
Mtc_1603	thiI-2	-1.2989	5.59e-10	3.08931	1.24872	Thiazole biosynthesis/tRNA modification protein ThiI
Mtc_1604	thi4-1	-0.746334	4.16e-10	5.06911	3.84843	Thiazole biosynthesis enzyme, flavoprotein
Mtc_1605		-0.553669	2.29e-05	4.46575	3.44758	Cystathionine gamma-lyase
Mtc_1608		-0.388289	0.376629	2.73992	1.69673	Hypothetical protein
Mtc_1609		-0.550165	0.0697968	2.35867	1.24686	Putative metal-binding protein conserved in archaea
Mtc_1610		-1.31941	0.000581854	3.06073	1.03169	Putative biotin synthase-related enzyme
Mtc_1611		-0.842137	3.33e-06	5.6868	4.33928	Hypothetical protein
Mtc_1612		-0.269395	0.169036	5.99138	5.25247	Major Facilitator Superfamily
Mtc_1613	moaD-2	-0.368944	0.285167	3.22955	2.31022	Molybdopterin synthase subunit MoaD
Mtc_1614		-0.369385	0.238045	2.09776	1.2191	Putative dinucleotide-utilizing enzymes involved in molybdopterin and thiamine biosynthesis family 2
Mtc_1615		2.21952	2.05e-05	0.091361	2.89771	Protein of unknown function (DUF2769)
Mtc_1616		0.0655173	0.776091	1.60134	1.20147	Putative signal transduction histidine kinase (HAMP sensor domain)
Mtc_1617		-0.759883	0.00279402	3.65287	2.33945	Protein of unknown function (DUF326)
Mtc_1618		1.97491	0.00054341	-2.63398	2.06014	Hypothetical protein
Mtc_1619		-0.351851	0.231257	4.62311	3.74735	Hypothetical protein
Mtc_1620		-0.586637	0.000466727	2.558	1.49169	Copper-(or silver)-translocating P-type ATPase
Mtc_1621	uspA-7	-0.31417	0.268663	2.95184	2.14272	Universal stress protein UspA and related nucleotide-binding protein
Mtc_1622		-0.123343	0.857566	-0.724186	-2.89521	Hypothetical protein
Mtc_1624		-0.180463	0.74222	-0.624012	-1.48418	Protein of unknown function (DUF1259)
Mtc_1625		-1.27506	4.04e-18	5.51239	3.74159	Cytochrome c biogenesis protein
Mtc_1626		0.148812	0.305637	6.49328	6.19053	Hypothetical protein
Mtc_1627		-0.550994	0.00526137	9.44832	8.42055	Hypothetical protein
Mtc_1628	cbiO-2	-0.692785	0.000320956	8.96413	7.7935	Putative ABC-type cobalt transport system, ATPase component
Mtc_1629	cbiQ-2	-0.649643	0.003921	6.94798	5.81162	ABC-type cobalt transport system, permease component CbiQ and related transporter
Mtc_1630		-0.635705	0.0052699	3.85984	2.73155	Putative PAS sensor signal transduction histidine kinase
Mtc_1631	polB-2	1.26511	5.82e-49	6.13615	6.95538	Replicative DNA polymerase I
Mtc_1632		-0.440561	0.020352	7.88682	6.98803	Putative DNA-binding protein
Mtc_1633		-0.458321	0.0237115	5.9089	4.98423	Hypothetical protein
Mtc_1634		0.0623362	0.889895	0.58763	0.145545	Hypothetical protein
Mtc_1635		-0.559258	1.31e-11	9.25064	8.23614	Putative radical SAM superfamily
Mtc_1636	gpmA-2	-0.292604	0.00291265	6.81813	6.06791	2,3-bisphosphoglycerate-independent phosphoglycerate mutase, archaeal form
Mtc_1637	cofD	0.387848	0.00011886	5.92953	5.86565	LPPG:FO 2-phospho-L-lactate transferase
Mtc_1638		1.09627	4.02e-41	6.34255	6.99138	HD superfamily phosphohydrolase
Mtc_1639		1.0296	1.87e-09	4.50069	5.10586	Hypothetical protein
Mtc_1640		1.3976	9.31e-47	6.36918	7.32337	Polyprenyl P-hydroxybenzoate and phenylacrylic acid decarboxylase
Mtc_1641		0.236254	0.0111032	7.23807	7.02116	Hypothetical protein
Mtc_1642		0.273172	0.0322925	8.02083	7.8411	Peptidyl-tRNA hydrolase
Mtc_1643		0.604252	5.05e-12	6.33644	6.49435	Geranylgeranyl reductase family
Mtc_1644		0.0194467	0.930961	3.74727	3.30552	Hypothetical protein
Mtc_1645		-2.24679	2.85e-61	5.79681	3.04706	Radical SAM additional 4Fe4S-binding domain protein
Mtc_1646		0.33394	0.182374	2.13129	2.02172	Putative flavodoxin reductases (ferredoxin-NADPH reductases) family 1
Mtc_1647	top6B-2	0.0968491	0.27382	7.7186	7.3596	DNA topoisomerase VI, B subunit
Mtc_1648	top6A-2	-0.405825	0.000728979	5.53827	4.66689	DNA topoisomerase VI, subunit A
Mtc_1649		0.511655	0.168789	4.37913	4.48155	PKD repeat-containing protein
Mtc_1650		-0.709071	0.0304448	7.9299	6.7283	Protein of unknown function (DUF3344)
Mtc_1651		0.106937	0.493742	3.96776	3.61832	Putative Fe-S-cluster oxidoreductase
Mtc_1652		-0.526266	0.0533613	4.13484	3.07834	Hypothetical protein
Mtc_1653		-0.404352	0.00457859	4.9493	4.07735	Putative CAAX amino terminal protease family
Mtc_1654		-0.413703	0.100652	3.90223	2.98723	Hypothetical protein
Mtc_1655		-0.155191	0.386913	4.85127	4.23854	Putative nucleotidyltransferase
Mtc_1657		-0.358329	0.00289511	5.50868	4.69116	Haloacid dehalogenase superfamily, subfamily IA
Mtc_1658		0.423981	4.5e-05	6.21669	6.18633	Putative phosphoesterase
Mtc_1659		0.697565	0.000176788	3.5149	3.77887	Putative Fe-S-cluster oxidoreductase
Mtc_1660		0.670416	8.62e-06	4.04157	4.2589	Trypsin-like serine protease, typically periplasmic
Mtc_1661		-1.25514	1.34e-08	8.18125	6.44362	ATP sulfurylase (sulfate adenylyltransferase)
Mtc_1662		0.460058	3.25e-05	4.22816	4.24159	Hypothetical protein
Mtc_1663		0.567705	4.31e-05	6.1885	6.31536	ABC-type multidrug transport system, ATPase component
Mtc_1664	ftsZ-1	0.664066	0.000101763	11.3717	11.597	Cell division protein FtsZ
Mtc_1665		-0.408861	0.0441282	5.71681	4.8261	Hypothetical protein
Mtc_1666		0.347258	0.461856	1.41442	1.31565	Hypothetical protein
Mtc_1667		1.51478	7.11e-29	6.76454	7.84787	Putative phospho-2-dehydro-3-deoxyheptonate aldolase
Mtc_1668		1.45438	1.99e-30	4.84528	5.86922	ABC-type multidrug transport system, ATPase component
Mtc_1669		0.913436	3.27e-06	3.41024	3.90011	ABC-type polysaccharide/polyol phosphate export system, permease component
Mtc_1670		-0.558055	2.46e-11	8.53886	7.51854	Hypothetical protein
Mtc_1671		-0.740992	9.99e-07	9.36283	8.15214	Putative permeases (xanthine/uracil/vitamin C family)
Mtc_1672		0.82388	0.162587	-0.210343	0.61874	Hypothetical protein
Mtc_1673	metE	0.157537	0.0495275	6.5236	6.22817	Methionine synthase (B12-independent)
Mtc_1674		-0.378533	0.203697	3.44953	2.55702	Putative lactoylglutathione lyase and related lyase
Mtc_1675		0.793733	0.00132008	8.12231	8.49721	ABC-type metal ion transport system, periplasmic component/surface adhesin
Mtc_1678		-1.15732	6.83e-15	6.50729	4.8631	ABC-type Mn2+/Zn2+ transport system, permease component
Mtc_1679		-0.864275	1.08e-10	8.22045	6.88511	ABC-type Mn/Zn transport system, ATPase component
Mtc_1680	fwdE-2	-0.82937	3.26e-07	9.28555	7.98448	Formylmethanofuran dehydrogenase subunit E
Mtc_1681		0.435543	0.0511041	7.98397	7.98381	Putative nucleoside 2-deoxyribosyltransferase
Mtc_1682		1.98489	6.54e-10	7.22173	8.91479	Hypothetical protein
Mtc_1683		1.17897	0.000449454	7.18323	8.00136	PKD repeat-containing protein
Mtc_1684		0.213094	0.752163	-0.453178	-0.788313	Hypothetical protein
Mtc_1685		0.501055	0.00138063	7.18766	7.24274	Putative transcriptional regulator, TrmB
Mtc_1686		-1.15079	1.92e-06	4.80102	3.12614	Hypothetical protein
Mtc_1687		-1.41568	2.04e-10	6.14501	4.22455	Hypothetical protein
Mtc_1688		0.73093	0.0110554	4.14634	4.47601	ABC-type transport system, involved in lipoprotein release, permease component
Mtc_1689		0.526665	0.0295759	5.26077	5.36237	ABC-type antimicrobial peptide transport system, ATPase component
Mtc_1690		0.983492	0.000402684	3.08985	3.68212	Protein of unknown function (DUF3344)
Mtc_1691		0.958307	0.000150244	4.42087	4.97106	CARDB/Protein of unknown function (DUF3344)
Mtc_1692		-0.184733	0.673505	3.16139	2.40823	Hypothetical protein
Mtc_1693		0.765444	0.0394081	6.17987	6.56025	PKD repeat-containing protein
Mtc_1694		-0.396255	0.316385	6.9842	6.07709	ABC-type Fe3+-hydroxamate transport system, periplasmic component
Mtc_1695		-0.105975	0.713481	3.37816	2.7969	ABC-type multidrug transport system, permease component
Mtc_1696		0.127048	0.620489	6.37978	6.0565	ABC-type Fe3+-hydroxamate transport system, periplasmic component
Mtc_1697		-0.156401	0.523632	5.42427	4.80204	Hypothetical protein
Mtc_1698		-0.0860868	0.821412	5.50529	4.94687	Magnesium chelatase, H subunit/cobaltochelatase, CobN subunit
Mtc_1699		-0.775907	0.00231111	4.67005	3.39194	ABC-type Fe3+-hydroxamate transport system, periplasmic component
Mtc_1700		0.405194	0.000568014	5.82583	5.7835	Hypothetical protein
Mtc_1701		-0.195864	0.247032	4.95395	4.30164	Hypothetical protein
Mtc_1702		-0.859546	0.00180722	4.78704	3.40751	ABC-type Fe3+-hydroxamate transport system, periplasmic component
Mtc_1703		-0.721662	0.023129	5.1671	3.92143	ABC-type Fe3+-hydroxamate transport system, periplasmic component
Mtc_1704		-1.12128	0.0160715	4.20651	2.34642	Hypothetical protein
Mtc_1705		-0.552418	0.075937	8.53433	7.48516	ABC-type Fe3+-hydroxamate transport system, periplasmic component
Mtc_1706		-0.598843	0.00369416	5.25654	4.1756	ABC-type polysaccharide/polyol phosphate export system, permease component
Mtc_1707		-0.778565	0.000300863	6.73915	5.48425	Daunorubicin resistance ABC transporter ATP-binding subunit
Mtc_1708		0.602213	0.118043	5.88946	6.10123	ABC-type cobalamin/Fe3+-siderophores transport system, ATPase component
Mtc_1709		0.501186	0.234005	4.71561	4.82303	ABC-type Fe3+-siderophore transport system, permease component
Mtc_1710		-0.518222	0.30569	5.88656	4.78668	Magnesium chelatase subunit ChlI
Mtc_1711		-0.425072	0.275254	5.05621	4.11416	Magnesium chelatase subunit ChlD
Mtc_1712	cbiO-3	0.192206	0.166463	6.76323	6.50022	Putative ABC-type cobalt transport system, ATPase component
Mtc_1713	cbiQ-3	0.400865	4.27e-05	6.4494	6.39894	Putative ABC-type cobalt transport system, permease protein CbiQ
Mtc_1716		-0.944896	0.000326494	4.1601	2.64779	Hypothetical protein
Mtc_1717		-1.54942	1.38e-33	5.96528	3.92784	Transporter, CPA2 family
Mtc_1718		-0.544956	1.24e-08	7.31942	6.31537	Endonuclease IV
Mtc_1719		-0.231438	0.347391	4.155	3.45131	ABC-type cobalamin/Fe3+-siderophores transport system, ATPase component
Mtc_1720		0.134023	0.562692	4.26143	3.9364	ABC-type Fe3+-siderophore transport system, permease component
Mtc_1721		-0.444915	2.28e-05	5.77075	4.8698	Hypothetical protein
Mtc_1722		-0.554539	0.000153746	6.0103	4.99276	Putative metal-dependent hydrolase
Mtc_1723		1.50927	2.04e-12	3.66124	4.78967	Double-stranded beta-helix domain protein
Mtc_1724		0.719399	7.99e-08	4.42763	4.71029	2,3-di-O-geranylgeranylglyceryl phosphate reductase
Mtc_1725		0.576709	6.94e-08	6.4391	6.56635	Putative low-complexity protein
Mtc_1726		0.467241	0.00687413	4.61757	4.64334	Putative site-specific recombinase XerD
Mtc_1727		-0.242875	0.642945	0.497153	-0.435426	Putative Fe-S-cluster oxidoreductase
Mtc_1728		0.409801	0.000884554	4.52859	4.4897	Putative radical SAM protein YgiQ
Mtc_1729	mscS-3	-0.555822	6.44e-18	7.9761	6.96464	Small-conductance mechanosensitive channel
Mtc_1730		-0.579624	2.68e-11	6.17693	5.13651	Amino acid/polyamine/organocation transporter, APC superfamily
Mtc_1731		-0.55435	0.233849	2.21905	0.897504	Hypothetical protein
Mtc_1732	pyrF	-0.732047	1.16e-16	7.74847	6.55455	Orotidine-5''-phosphate decarboxylase
Mtc_1733		-0.797835	3.92e-05	3.78263	2.4865	Signal peptide peptidase SppA, 36K type
Mtc_1734		-0.134751	0.544506	11.4743	10.8898	Putative non-histone chromosomal protein MC1
Mtc_1735		-0.53617	0.000245242	4.67399	3.66808	Hypothetical protein
Mtc_1736		0.70375	0.000433572	3.22631	3.49908	Hypothetical protein
Mtc_1737		-0.159673	0.74533	1.01096	0.21835	Putative secreted protein
Mtc_1738		-2.15312	4.47e-99	10.1316	7.51232	Methyltransferase
Mtc_1739		-1.45569	6.87e-47	9.03278	7.11334	Putative RNA-binding protein
Mtc_1740	rpoL	-1.3758	5.38e-63	8.75192	6.9115	DNA-directed RNA polymerase, subunit L
Mtc_1741		-0.906832	2.4e-05	4.36319	2.9519	Uncharacterized protein conserved in archaea
Mtc_1742		-0.67527	8.57e-09	6.0421	4.90538	Putative ATP-dependent carboligase
Mtc_1743	tfeA	-0.118156	0.297137	7.92866	7.35212	Transcription factor IIE (TFIIE), alpha subunit
Mtc_1744		0.0209028	0.881065	7.14438	6.71031	Putative domain HDIG
Mtc_1745		1.18766	1.26e-12	6.0317	6.79626	Hypothetical protein
Mtc_1746		0.140789	0.377152	6.44475	6.13432	Putative regulator of amino acid metabolism
Mtc_1747		-0.577053	1.26e-05	4.63865	3.5885	TIGR01210 family protein
Mtc_1748		-0.74006	6.88e-16	5.93113	4.73097	TRNA-archaeosine synthase
Mtc_1749		1.36454	0.0031712	1.81026	3.11217	Hypothetical protein
Mtc_1750		1.37727	1.03e-38	6.69675	7.63418	Hypothetical protein
Mtc_1751		1.19149	1.92e-14	6.13625	6.89918	Hypothetical protein
Mtc_1752	pyk	1.40723	1.09e-44	5.57316	6.53958	Pyruvate kinase
Mtc_1753	galE-5	0.600503	6.45e-07	5.37746	5.52486	Nucleoside-diphosphate-sugar epimerase
Mtc_1754		-0.911526	2.74e-22	6.94934	5.57686	Putative Serine/threonine protein kinase involved in cell cycle control
Mtc_1755		-0.143724	0.116806	8.10033	7.49783	Universal archaeal KH domain protein
Mtc_1756	mcm	0.141248	0.249505	7.21156	6.90319	Replicative DNA helicase Mcm
Mtc_1757		-0.0785196	0.718028	4.79452	4.24297	Hypothetical protein
Mtc_1758		1.10589	1.55e-21	7.22829	7.89312	Transcriptional regulator, AsnC family
Mtc_1759		-0.7665	1.75e-05	9.76128	8.52333	ATPases of the AAA+ class
Mtc_1760		-0.0819881	0.507151	6.67274	6.13552	Peptidase (FlaK-like)
Mtc_1761		0.257437	0.222809	2.95853	2.76639	Hypothetical protein
Mtc_1762		0.126644	0.685993	2.28785	1.93455	Conserved protein/domain typically associated with flavoprotein oxygenase, DIM6/NTAB family
Mtc_1763	porD-2	-0.692922	7.45e-11	7.61677	6.46162	Pyruvate ferredoxin oxidoreductase, delta subunit
Mtc_1764	porC-2	-0.593395	6.25e-10	7.36903	6.31798	Pyruvate ferredoxin oxidoreductase, gamma subunit
Mtc_1765	porA-2	-0.0376923	0.732685	8.94972	8.46007	Pyruvate ferredoxin oxidoreductase, alpha subunit
Mtc_1766	porB-2	0.102857	0.339223	9.8023	9.45201	Pyruvate ferredoxin oxidoreductase, beta subunit
Mtc_1767		-0.0830138	0.794245	3.24407	2.67581	Hypothetical protein
Mtc_1768		0.276557	0.442034	3.14658	2.96734	Glutaredoxin and related protein
Mtc_1769		0.873218	7.09e-27	7.31044	7.73615	Hypothetical protein
Mtc_1770		0.124706	0.353322	5.27298	4.94262	Hypothetical protein
Mtc_1771	cysS	0.695794	1.08e-15	6.54461	6.79156	Cysteinyl-tRNA synthetase
Mtc_1772		0.477249	0.0181415	7.34905	7.39058	Subtilisin-like serine proteases (peptidase S8 family)
Mtc_1773		0.0529793	0.713481	4.61794	4.211	Putative PAS sensor signal transduction histidine kinase
Mtc_1774	thiL	1.57574	5.86e-29	4.72955	5.87609	Thiamine-phosphate kinase
Mtc_1775		1.66676	5.96e-84	6.10028	7.31982	Putative acetyltransferase
Mtc_1776		1.00091	2.27e-15	7.13458	7.69234	Putative multimeric flavodoxin WrbA
Mtc_1777		0.0550864	0.576951	5.85391	5.45088	Hypothetical protein
Mtc_1778		-0.313518	1.84e-05	7.64643	6.87647	Hypothetical protein
Mtc_1779		-0.771048	8.07e-11	6.72413	5.49066	Hypothetical protein
Mtc_1780		-0.185239	0.0809205	7.92072	7.28482	Putative DNA repair exonuclease
Mtc_1781		-0.324933	0.00182507	6.73059	5.9555	Putative DNA repair ATPase (Rad50-like)
Mtc_1782		0.228847	0.0199526	5.63058	5.40835	NurA domain protein
Mtc_1783		0.434299	1.4e-05	6.74315	6.72509	Hypothetical protein
Mtc_1784		0.281628	0.000235335	6.56233	6.39175	Putative ATPase
Mtc_1785		-1.16547	2.07e-38	8.71612	7.09177	Putative B-block binding subunit of TFIIIC
Mtc_1786		-1.29712	3.46e-17	8.26068	6.48645	Small nuclear ribonucleoprotein, LSM family
Mtc_1787		-1.17816	2.08e-11	5.74925	4.07869	Putative flavoprotein
Mtc_1788	pheT	-0.672618	2.18e-13	8.05788	6.93114	Phenylalanyl-tRNA synthetase beta subunit
Mtc_1789	pheS	-1.07935	1.54e-32	8.17532	6.63794	Phenylalanyl-tRNA synthetase, alpha subunit
Mtc_1790	trpS	-0.897172	8.25e-15	8.28902	6.93292	Tryptophanyl-tRNA synthetase
Mtc_1791	endA	-0.651734	1.08e-06	8.08914	6.97295	TRNA intron endonuclease
Mtc_1792	dph2	0.478884	5.28e-07	6.38871	6.41539	Diphthamide biosynthesis enzyme Dph2
Mtc_1793		1.10422	1.44e-48	5.48286	6.13597	Hypothetical protein
Mtc_1794		2.23545	2.73e-56	7.31407	9.13389	Hypothetical protein
Mtc_1795		0.265155	0.677305	-1.53784	-1.80121	Hypothetical protein
Mtc_1796		0.792527	5.39e-24	4.6348	4.97438	Putative type I restriction-modification system methyltransferase
Mtc_1797		0.201963	0.106229	6.34303	6.09047	Protein implicated in ribosomal biogenesis, Nop56p-like protein
Mtc_1799	flpA	0.24585	0.0531066	5.58878	5.37593	RRNA 2'-O-methyltransferase fibrillarin
Mtc_1800		-0.438346	0.00291211	5.39578	4.4935	Coenzyme PQQ synthesis protein D (PqqD)
Mtc_1801		0.359192	0.0135506	5.59014	5.49467	Sec-independent protein secretion pathway component
Mtc_1802		0.941032	1.64e-18	4.71167	5.20719	Hypothetical protein
Mtc_1803		0.0838189	0.860419	1.25242	0.824431	Hypothetical protein
Mtc_1804		0.401191	7.47e-05	8.26952	8.21913	Putative 4-carboxymuconolactone decarboxylase
Mtc_1805		0.0733011	0.764095	8.80111	8.42386	Transcriptional regulator, CopG family
Mtc_1806		1.57562	7.56e-07	2.32113	3.61291	Transcriptional regulator, CopG family
Mtc_1807		-0.0778541	0.858928	3.82459	3.26649	Putative protein-L-isoaspartate carboxylmethyltransferase
Mtc_1808		-0.625974	0.111987	7.76743	6.6048	ABC-type dipeptide transport system, periplasmic component
Mtc_1809		-0.800562	0.0372814	6.66603	5.30358	ABC-type dipeptide transport system, periplasmic component
Mtc_1810		-0.559161	0.0973471	4.10553	3.01518	Methylase involved in ubiquinone/menaquinone biosynthesis
Mtc_1811		0.0678061	0.784425	4.73403	4.34036	ABC-type dipeptide/oligopeptide/nickel transport system, permease component
Mtc_1812		0.124128	0.651717	4.80296	4.4769	ABC-type dipeptide/oligopeptide/nickel transport system, permease component
Mtc_1813		0.677364	0.000562687	5.62666	5.87131	Oligopeptide/dipeptide ABC transporter, ATP-binding protein
Mtc_1814		0.344589	0.188771	4.32751	4.23369	ATPase components of various ABC-type transport system
Mtc_1815		-0.0153624	0.957723	2.01676	1.5179	Hypothetical protein
Mtc_1816		-3.43441	5.09e-43	9.85472	5.7915	Hypothetical protein
Mtc_1817		0.864074	3.94e-08	4.50066	4.92305	Putative hydrolase of the metallo-beta-lactamase superfamily
Mtc_1818	fwdE-3	-0.95073	0.00539144	7.92987	6.42957	Formylmethanofuran dehydrogenase subunit E
Mtc_1819	cbiA-2	-0.045346	0.797306	2.95429	2.44409	Hydrogenobyrinic acid a,c-diamide synthase (glutamine-hydrolysing) / cobyrinate a,c-diamide synthase
Mtc_1820	cbiE	-0.424586	0.0544107	3.24959	2.32671	Precorrin-6y C5,15-methyltransferase (decarboxylating), CbiE subunit
Mtc_1821	cbiD	-0.20369	0.190953	4.37157	3.70319	Cobalamin biosynthesis protein CbiD
Mtc_1822	cbiC	-0.404919	0.146561	2.55128	1.63371	Precorrin-8X methylmutase
Mtc_1823	cbiH	-0.282937	0.247534	3.01431	2.24206	Precorrin-3 methyltransferase
Mtc_1824	cbiG	-0.534717	0.0136116	3.41505	2.37907	Cobalamin biosynthesis protein CbiG
Mtc_1825	cbiF	-0.0770091	0.736467	3.17353	2.61411	Precorrin-4 C11-methyltransferase
Mtc_1826	cbiL	-0.310672	0.393546	2.87991	2.03663	Cobalt-factor II C20-methyltransferase
Mtc_1827	cbiT	-0.786925	0.00550346	3.50579	2.15753	Precorrin-6Y C5,15-methyltransferase (decarboxylating), CbiT subunit
Mtc_1828	cbiM	-1.00064	0.000124728	4.40325	2.85359	Cobalamin biosynthesis protein CbiM
Mtc_1829	cbiO-4	-0.967228	0.00100146	4.43561	2.87818	Putative ABC-type cobalt transport system, periplasmic component
Mtc_1831		-0.271267	0.295001	1.99977	1.23125	Cobalt transport protein ATP-binding subunit
Mtc_1832		-0.397688	0.302051	7.34447	6.44098	ABC-type dipeptide transport system, periplasmic component
Mtc_1833		0.188465	0.642546	7.19301	6.941	Methyltransferase domain protein
Mtc_1834		0.633321	0.0604761	3.80529	4.03564	ABC-type dipeptide/oligopeptide/nickel transport system, permease component
Mtc_1835		1.23072	0.000178089	4.14983	5.02258	ABC-type dipeptide/oligopeptide/nickel transport system, permease component
Mtc_1836		0.534335	0.0908672	3.9218	4.02771	Oligopeptide/dipeptide ABC transporter, ATP-binding protein
Mtc_1837		0.0832842	0.852829	2.74212	2.30896	Putative RNA-binding protein
Mtc_1838		0.0745088	0.883688	2.34232	1.89906	Hypothetical protein
Mtc_1839		0.441024	0.194282	4.37807	4.39845	CO dehydrogenase maturation factor
Mtc_1840		0.469567	0.383636	4.30665	4.43994	ABC-type Co2+ transport system, periplasmic component
Mtc_1841		-0.968908	0.0564327	3.86516	2.08189	Methylase involved in ubiquinone/menaquinone biosynthesis
Mtc_1843	thrC-1	-0.811213	5.43e-21	8.88297	7.61469	L-threonine synthase
Mtc_1844		0.906666	1.96e-11	10.981	11.4482	Putative ABC-type dipeptide transport system, periplasmic component
Mtc_1845		-0.200423	0.0470267	7.6509	6.9987	Putative ABC-type dipeptide/oligopeptide/nickel transport system, permease component
Mtc_1846		-0.161113	0.163346	7.30235	6.69025	Putative ABC-type dipeptide/oligopeptide/nickel transport system, permease component
Mtc_1847		-0.369553	0.00799197	7.74272	6.92029	Putative oligopeptide/dipeptide ABC transporter, ATP-binding protein
Mtc_1848		-0.434539	0.000169267	7.11962	6.23264	ABC-type oligopeptide transport system, ATPase component
Mtc_1849		1.34947	1.25e-25	7.90912	8.82055	Putative methanogenesis marker protein 7
Mtc_1850		1.23983	1.37e-39	8.22466	9.0204	Putative methanogenesis marker protein 17
Mtc_1851		1.28485	8.39e-90	8.53077	9.36543	Putative methanogenesis marker protein 15 (ATPase family)
Mtc_1852		0.244582	0.0346575	7.87057	7.66592	Putative methanogenesis marker protein 5
Mtc_1853		0.0506533	0.640815	8.23807	7.83452	Putative methanogenesis marker protein 6
Mtc_1854		0.603984	3.16e-15	7.9843	8.13913	Putative methanogenesis marker protein 3
Mtc_1855	atw-2	0.840972	8.74e-28	8.80644	9.19897	Methyl coenzyme M reductase system, component A2
Mtc_1856		0.623182	1.14e-07	9.02154	9.19582	Cation-transporting P-type ATPase, HAD superfamily, subfamily IC
Mtc_1857		1.9099	2.2e-32	6.64503	8.14732	Copper-translocating P-type ATPase/ heavy metal-(Cd/Co/Hg/Pb/Zn)-translocating P-type ATPase
Mtc_1858		0.95788	4.25e-05	7.48573	8.0446	Cation transport ATPase cantaining heavy-metal-associated domain protein
Mtc_1859		0.423474	0.00159845	6.13508	6.11283	Putative transcriptional regulator, TrmB
Mtc_1860		-0.0545533	0.74931	6.80001	6.28203	Putative signal-transduction protein
Mtc_1861		-0.246211	0.00160818	8.0807	7.37617	Hypothetical protein
Mtc_1862		0.756251	4.05e-10	5.11547	5.42796	Hypothetical protein
Mtc_1863		0.948082	6.61e-25	5.75751	6.26281	Uncharacterized protein conserved in archaea
Mtc_1864		1.06861	9.42e-14	6.25232	6.87742	Hypothetical protein
Mtc_1865		0.235468	0.024002	7.8079	7.58503	Hypothetical protein
Mtc_1866		0.288709	0.196203	4.68074	4.51278	Hypothetical protein
Mtc_1867		-0.298442	6.16e-05	6.94069	6.1834	Putative Zn-dependent hydrolase, including glyoxylase
Mtc_1868	albA	0.55599	0.00846428	5.73806	5.8636	Nucleoid protein Alba
Mtc_1869		-0.381615	0.495504	2.63747	1.4577	Hypothetical protein
Mtc_1870	hisC	-0.00281701	0.976821	7.58333	7.12532	Histidinol phosphate aminotransferase apoenzyme
Mtc_1871		0.322365	0.0815899	4.98102	4.85486	Putative nucleotide kinase
Mtc_1872		0.165576	0.0960994	6.88079	6.58823	Putative CDP-alcohol phosphatidyltransferase
Mtc_1873		-0.11869	0.396002	7.20081	6.62365	Hypothetical protein
Mtc_1874		0.159611	0.256036	9.08956	8.79641	Hypothetical protein
Mtc_1875		-0.00199737	0.985973	7.11957	6.66445	Uncharacterized protein conserved in archaea
Mtc_1876		-1.34044	3.03e-18	6.54618	4.72668	Hypothetical protein
Mtc_1877		-1.6787	3.71e-16	6.92552	4.72974	Putative transcriptional regulator, PadR family
Mtc_1878		-0.065985	0.568734	7.15778	6.64245	FKBP-type peptidyl-prolyl cis-trans isomerases 2
Mtc_1879		-1.86726	4.53e-106	10.9114	8.58202	FKBP-type peptidyl-prolyl cis-trans isomerases 2
Mtc_1880	cyaB	-0.120963	0.434347	4.93285	4.35506	Adenylate cyclase
Mtc_1881		0.519415	0.0152183	5.24606	5.33091	Nitroreductase
Mtc_1882		0.0255912	0.857566	8.64267	8.2178	ACT-domain-containing protein, predicted allosteric regulator of homoserine dehydrogenase
Mtc_1883	thrA	0.439718	0.00147492	8.28183	8.27321	Homoserine dehydrogenase
Mtc_1884		-0.161646	0.349629	5.46884	4.83261	Hypothetical protein
Mtc_1886		1.79541	2.19e-09	5.71573	7.18667	Hypothetical protein
Mtc_1887		0.0899684	0.765063	3.75066	3.36454	Hypothetical protein
Mtc_1888		-0.948476	0.0447554	2.92755	1.03481	Hypothetical protein
Mtc_1889	lipA	1.2705	0.00602178	0.0647583	1.21935	Putative lipoate synthetase (pyruvate dehydrogenase cofactor)
Mtc_1890	pdhA	0.58616	0.0100866	2.13398	2.28538	Pyruvate dehydrogenase E1 component, alpha subunit
Mtc_1891	pdhB	0.654218	0.0239829	2.94135	3.17861	Pyruvate dehydrogenase complex E1, dehydrogenase
Mtc_1892	pdhC	-0.165234	0.377152	3.16262	2.52382	Pyruvate dehydrogenase complex E2, dihydrolipoamide acyltransferase
Mtc_1893	pdhD	-0.00719756	0.977789	2.56322	2.10468	Pyruvate dehydrogenase complex E3, dihydrolipoamide dehydrogenase
Mtc_1894		0.532202	0.03031	2.04628	2.15568	Alpha-tubulin suppressor and related RCC1 domain-containing protein
Mtc_1895		0.179159	0.443395	3.01339	2.74176	Hypothetical protein
Mtc_1896		-0.209174	0.38632	2.97022	2.27639	Hypothetical protein
Mtc_1897		-0.144753	0.616084	3.96138	3.33996	Uncharacterized protein conserved in archaea
Mtc_1898		0.744456	0.000319019	2.54522	2.84975	Lipoate-protein ligase A
Mtc_1899		0.541664	0.3605	-0.670488	-0.292393	Hypothetical protein
Mtc_1900		0.788924	0.0633805	0.684642	1.16587	Rhodanese-related sulfurtransferase
Mtc_1901		0.986222	1.41e-08	3.76058	4.31571	Hypothetical protein
Mtc_1902		-2.21552	1.59e-122	8.99831	6.31424	Acyl-CoA synthetases (AMP-forming)/AMP-acid ligases II
Mtc_1903		-1.84815	2.37e-26	7.71684	5.37625	Transcriptional regulator (Cupin domain/ Helix-turn-helix.)
Mtc_1904	acs-1	-1.72834	1.64e-37	8.12393	5.9253	Acyl-coenzyme A synthetases/AMP-(fatty) acid ligase
Mtc_1905		-1.71061	2e-31	6.92408	4.71266	Hypothetical protein
Mtc_1906		-0.209689	0.38869	6.0268	5.32756	Hypothetical protein
Mtc_1907		-0.0327669	0.767962	7.63632	7.14687	Glutaredoxin and related protein
Mtc_1908		1.77592	0.00134828	1.2261	3.5722	Hypothetical protein
Mtc_1909		1.37058	1.46e-23	6.66331	7.6044	Hypothetical protein
Mtc_1910	rpl7ae	-2.17172	9.31e-47	12.1402	9.48961	LSU ribosomal protein L7AE
Mtc_1911	rps28e	-1.95694	2.03e-48	10.4387	8.00972	SSU ribosomal protein S28E
Mtc_1912	rpl24e	-1.70954	7.59e-39	10.4493	8.27222	LSU ribosomal protein L24E
Mtc_1913	ndk	-1.53091	6.01e-30	9.58968	7.58969	Nucleoside diphosphate kinase
Mtc_1914	aif2	-1.0545	5.95e-20	9.21032	7.70071	Translation initiation factor eaIF-5B
Mtc_1915		-0.262487	0.396002	4.64595	3.87774	Ferredoxin
Mtc_1916	ftr	0.0568063	0.559489	10.874	10.4794	Formylmethanofuran-tetrahydromethanopterin formyltransferase
Mtc_1917		0.806094	0.119536	-0.141393	0.525047	Hypothetical protein
Mtc_1918		-0.829723	0.0301829	1.97432	0.409953	Hypothetical protein
Mtc_1919		-0.13135	0.114824	7.90845	7.31963	Putative signal transduction histidine kinase (GAF sensor domain)
Mtc_1920		-0.267287	0.647184	1.25103	0.062193	Hypothetical protein
Mtc_1921	trm1	-1.05773	1.46e-34	7.26887	5.75418	N(2),N(2)-dimethylguanosine tRNA methyltransferase
Mtc_1922		-0.296083	0.051187	6.95655	6.20107	Hypothetical protein
Mtc_1923		0.398264	8.69e-07	6.81227	6.756	AAA domain (dynein-related subfamily)
Mtc_1924		0.196619	0.246493	3.76868	3.51057	Hypothetical protein
Mtc_1925		-0.0530869	0.730165	5.33885	4.82854	Putative Zn-dependent protease
Mtc_1926		0.508508	0.000521284	6.06602	6.12833	Putative Zn-dependent protease
Mtc_1927		0.115957	0.778632	0.369179	-0.0124658	Hypothetical protein
Mtc_1928	flaB-2	-1.55856	2.79e-16	14.202	12.1358	Putative archaeal flagellin
Mtc_1929		-1.85693	2.45e-15	10.0136	7.60396	Hypothetical protein
Mtc_1930	flaG	-1.69311	3.5e-14	8.66283	6.43263	Putative archaeal flagellar protein G
Mtc_1931		-1.94402	1.16e-16	6.91102	4.4024	Hypothetical protein
Mtc_1932	flaH	-2.40998	3.85e-24	8.14054	5.15113	Putative archaeal flagellar protein FlaH
Mtc_1933	flaI	-1.66291	1.74e-12	7.10018	4.89308	Putative archaeal flagellar protein FlaI (VirB11-like ATPase)
Mtc_1934	flaJ	-1.42898	2.12e-10	5.96151	4.00375	Archaeal flagella assembly protein J
Mtc_1935		0.436004	0.487012	-2.38716	-2.16639	Hypothetical protein
Mtc_1936		-1.14007	6.85e-12	7.65715	6.0309	Hypothetical protein
Mtc_1937		-1.21947	0.000253547	3.92045	2.02901	Hypothetical protein
Mtc_1938		-0.227471	0.283851	7.49376	6.79726	Hypothetical protein
Mtc_1939		-0.695698	4.45e-08	5.63801	4.47609	Putative PAS sensor signal transduction histidine kinase
Mtc_1940		0.704614	3.25e-14	6.22703	6.4819	Putative FAD-dependent dehydrogenase
Mtc_1941		0.303816	0.00121356	6.95271	6.80805	Putative RNA-binding protein of the translin family
Mtc_1942		-0.224199	0.150729	5.93295	5.24951	Major Facilitator Superfamily
Mtc_1943	metG	-0.819568	8.96e-36	8.3218	7.04757	Methionyl-tRNA synthetase
Mtc_1944		-1.06588	2.36e-10	6.72167	5.17251	Hypothetical protein
Mtc_1945	sor	1.48938	1.82e-14	3.88694	4.97134	Rubredoxin superoxide reductase (1-Fe-SOR)
Mtc_1946	aif5A	-1.44258	9.87e-46	10.635	8.7294	Translation initiation factor 5A precursor (eIF-5A)
Mtc_1947	speB	-1.3381	7.52e-18	9.00102	7.18669	Agmatinase
Mtc_1948	rps15p	-1.24166	1.63e-19	11.4862	9.77786	SSU ribosomal protein S15P
Mtc_1949	recJ-3	-1.06575	2.93e-11	10.1173	8.58232	Single-stranded DNA-specific exonuclease (RecJ-like)
Mtc_1950		0.385697	0.0116317	7.6577	7.60376	Hypothetical protein
Mtc_1951		0.0167754	0.952769	1.17942	0.731254	Putative PAS sensor signal transduction histidine kinase
Mtc_1952		0.805027	5.73e-29	8.49686	8.85064	Hypothetical protein
Mtc_1953		1.15905	3.07e-18	8.12021	8.83726	Molybdenum cofactor synthesis domain protein (CinA-like)
Mtc_1954		0.970905	2.66e-11	7.70371	8.23254	Putative Leucyl aminopeptidase (aminopeptidase T)
Mtc_1955		0.834845	4.84e-14	7.40325	7.78917	Ala-tRNA(Pro) hydrolase
Mtc_1956		0.774628	4.09e-11	9.99418	10.3225	Hypothetical protein
Mtc_1957		1.34572	0.00208247	-0.0694193	1.12156	Hypothetical protein
Mtc_1958		1.39548	3.35e-54	6.9785	7.92767	Hypothetical protein
Mtc_1959		0.747717	2.49e-09	6.71561	7.01954	Riboflavin-specific deaminase C-terminal domain protein
Mtc_1960		0.0497771	0.616084	8.81122	8.40786	Response regulator
Mtc_1961		-0.763884	9.43e-08	8.13319	6.90066	Putative hydrogenase maturation factor
Mtc_1962		0.460426	0.0171832	4.16597	4.19299	Hypothetical protein
Mtc_1963		-1.31075	2.8e-22	6.49883	4.71362	Putative methylase involved in ubiquinone/menaquinone biosynthesis
Mtc_1964		0.0892641	0.559471	7.45662	7.09819	Putative leucyl aminopeptidase (aminopeptidase T)
Mtc_1965		0.158775	0.137035	8.09207	7.80235	Hypothetical protein
Mtc_1966		0.512067	9.39e-09	6.39382	6.45596	Putative nucleotidyltransferase
Mtc_1967		1.12949	2.83e-13	5.56869	6.27313	Hypothetical protein
Mtc_1968		0.381052	0.00317775	4.94903	4.87633	Putative phosphoesterase
Mtc_1969		-0.0924591	0.791002	4.84008	4.25053	Phosphoesterase, MJ0936 family
Mtc_1970	phoU-2	-0.163049	0.651717	4.59038	3.92061	Phosphate uptake regulator, PhoU
Mtc_1971	pstB	0.104553	0.746028	6.05355	5.67853	Phosphate ABC transporter ATP-binding protein, PhoT family
Mtc_1972	pstA	-0.101015	0.79859	5.83959	5.2307	Phosphate ABC transporter membrane protein 2, PhoT family
Mtc_1973	pstC	-0.0708731	0.860783	6.03966	5.46273	Phosphate ABC transporter membrane protein 1, PhoT family
Mtc_1974	pstS	-0.377426	0.271941	9.77496	8.87688	Phosphate ABC transporter substrate-binding protein, PhoT family
Mtc_1975		-0.541334	0.00161812	7.32792	6.31268	Phosphate uptake regulator
Mtc_1976	rrmJ	-0.750056	0.000261143	7.98422	6.75193	23S rRNA Um-2552 2'-O-methyltransferase
Mtc_1977		-1.23067	3.23e-31	7.98364	6.28583	Putative membrane-associated protein
Mtc_1978	mch-2	0.772389	6.89e-20	7.63215	7.95504	Methenyltetrahydromethanopterin cyclohydrolase
Mtc_1979		-0.447087	0.474964	1.20563	-1.13453	Hypothetical protein
Mtc_1980		-1.7927	1.8e-54	7.21436	4.94704	Putative metal-dependent phosphoesterase (PHP family)
Mtc_1981		-1.17745	1.78e-10	4.38295	2.68702	Hypothetical protein
Mtc_1982		0.304704	0.622752	-0.853765	-0.987216	Hypothetical protein
Mtc_1983		0.0837223	0.89815	0.327289	-0.257632	Hypothetical protein
Mtc_1984		1.55694	3.23e-42	6.14273	7.26285	Adenine specific DNA methylase Mod (type III restriction-modification system)
Mtc_1985		2.04167	6.45e-13	3.60198	5.32548	Putative ATPases involved in chromosome partitioning
Mtc_1986		1.12361	1.43e-05	3.36592	4.10638	Hypothetical protein
Mtc_1987		-1.62753	1.14e-06	4.23208	1.96881	Hypothetical protein
Mtc_1988		0.122754	0.326342	7.00959	6.68303	Putative Zn peptidase
Mtc_1989		0.357456	0.15706	4.23867	4.15744	Hypothetical protein
Mtc_1990		0.217971	0.518916	3.12454	2.88886	Hypothetical protein
Mtc_1991		-0.520147	0.000860503	4.3853	3.39264	Hypothetical protein
Mtc_1992		0.350359	0.0209018	5.0596	4.96248	Hypothetical protein
Mtc_1993		-0.123492	0.511203	4.7823	4.19848	AN1-like Zinc finger
Mtc_1994		0.453571	0.401307	1.58834	1.66059	Hypothetical protein
Mtc_1995		-0.135771	0.527062	7.00927	6.39816	Hypothetical protein
Mtc_1996		0.0577494	0.72874	6.65485	6.25503	Putative transcriptional regulator (IclR helix-turn-helix domain)
Mtc_1997		0.136591	0.525352	4.13025	3.81445	Putative membrane protein (OPT superfamily)
Mtc_1998		-1.56273	3.48e-05	7.7104	5.49472	Superfamily II DNA and RNA helicase
Mtc_1999		-0.0567444	0.704186	8.09475	7.5829	Hypothetical protein
Mtc_2000		0.716855	0.135114	-0.0333118	0.41126	Putative Zn-dependent protease
Mtc_2001	pcm	0.745206	4.81e-11	5.06073	5.35812	Protein-L-isoaspartate(D-aspartate) O-methyltransferase
Mtc_2002		0.522588	0.000580601	5.02079	5.0955	Putative archaeal Zn-finger protein
Mtc_2003		0.183327	0.0879488	6.43323	6.16334	Uncharacterized protein conserved in archaea
Mtc_2004		0.0241628	0.830722	8.89507	8.46744	Hypothetical protein
Mtc_2005		-0.29643	0.0826957	3.19225	2.42845	Putative PAS sensor signal transduction histidine kinase
Mtc_2006		-0.0315712	0.799911	4.85579	4.36884	Subtilisin-like serine proteases (peptidase S8 family)
Mtc_2007	rfbD-2	-0.554745	6.19e-11	8.87843	7.86683	DTDP-4-dehydrorhamnose reductase
Mtc_2008	galE-6	1.17001	3.17e-78	7.34932	8.0663	Nucleoside-diphosphate-sugar epimerase
Mtc_2009		-1.25706	2.13e-05	3.1665	1.26171	Putative membrane-bound metal-dependent hydrolase (DUF457)
Mtc_2010	glmU-2	0.173008	0.129046	4.39871	4.12079	UDP-N-acetylglucosamine diphosphorylase/glucosamine-1-phosphate N-acetyltransferase
Mtc_2011	pgm-2	0.887768	2.56e-33	7.09592	7.53222	Phosphoglucosamine mutase
Mtc_2012	glmS-2	1.17931	1.04e-32	5.48159	6.21766	Glutamine--fructose-6-phosphate transaminase
Mtc_2013	glmU-3	0.513026	1.84e-10	6.97006	7.03468	UDP-N-acetylglucosamine diphosphorylase/glucosamine-1-phosphate N-acetyltransferase
Mtc_2014	rpl40e	-1.48175	1.88e-08	9.15124	7.1115	LSU ribosomal protein L40E
Mtc_2015		1.01812	5.81e-11	6.91876	7.49014	Hypothetical protein
Mtc_2016		0.125968	0.351117	8.04276	7.70674	Putative Fe-dependent transcriptional regulator
Mtc_2017	cbiQ-5	-0.00898349	0.939657	5.89553	5.42515	Putative ABC-type Co2+ transport system, permease component
Mtc_2018	cbiO-5	-0.149959	0.319625	5.60446	4.98631	Putative ABC-type cobalt transport system, ATPase component
Mtc_2019	cbiQ-6	-0.824085	3.73e-05	6.19822	4.88286	Putative ABC-type Co2+ transport system, permease component
Mtc_2020		-0.226027	0.639295	1.93546	1.0423	Hypothetical protein
Mtc_2021	thrC-2	1.0451	5.37e-22	4.25723	4.86168	L-threonine synthase
Mtc_2022		-0.131847	0.424746	6.05191	5.46458	Uncharacterized protein family (UPF0153)
Mtc_2023	thiD	0.572856	1.78e-13	6.42549	6.54304	Phosphomethylpyrimidine kinase
Mtc_2024		0.440707	6.71e-06	8.07397	8.06107	Hypothetical protein
Mtc_2025		0.482313	3.82e-07	5.95081	5.98077	Methyltransferase
Mtc_2026		-1.23197	1.38e-27	6.87373	5.16801	Cupin domain containing protein
Mtc_2027		0.983106	5.44e-15	4.68426	5.22382	Amino acid carrier protein (sodium:alanine symporter family)
Mtc_2028		0.276123	0.0141372	6.16856	5.98642	AN1-like Zinc finger
Mtc_2029		0.189942	0.186082	6.5845	6.3137	Putative Fe-S-cluster oxidoreductase
Mtc_2030		0.328535	0.104297	4.79828	4.68942	Flavodoxin
Mtc_2031		-0.700458	0.00562878	3.80429	2.59447	Hypothetical protein
Mtc_2032		0.431559	9.27e-12	9.38781	9.36547	HEAT repeat-containing protein
Mtc_2033		-1.3288	9.46e-22	7.64686	5.82818	Hypothetical protein
Mtc_2034		-0.203685	0.0461012	6.45773	5.79502	Archease family protein
Mtc_2035		-0.0585866	0.39117	8.57167	8.05895	Hypothetical protein
Mtc_2036		-0.0184324	0.892126	6.79687	6.32253	Putative cytochrome c biogenesis factor
Mtc_2037		-1.35923	4.44e-39	7.22221	5.39072	TIGR00269 family protein
Mtc_2038	thyA	-0.0998613	0.319625	6.93631	6.38222	Thymidylate synthase
Mtc_2040		-0.144308	0.236133	4.72871	4.12563	Putative membrane protein
[truncated: 458 more rows]

## Sheet: Mc2
Mc2, list of log2 fold change (L2fc) and log2 mean FPKM (L2mFPKM) of genes related to methanogenesis and energy conservation of M. conradii.
Note, FDR stands for false discovery rate. Red and blue coloration indicate upregulation (L2fc >= 1.0 and FDR < 0.05) and downregulation (L2fc <= -1.0 and FDR < 0.05), respectively. MMm and PMCm stand for M.coradii reads in M.coradii monoculture and P. thermopropionicum & M.coradiicoculture, respectively.Mvh2 and Hdr2 of M. conradii are also shown in red since coding genes for them and Fwd were i…
Enzyme	locus_tag	gene	L2fc	FDR	L2mFPKM_MMm	L2mFPKM_PMCm	description
Formylmethanofuran dehydrogenase (Fmd)
	Mtc_0160	fmdE	-1.28906	6.73e-06	3.03287	1.11568	Formylmethanofuran dehydrogenase subunit E		Formylmethanofuran dehydrogenase subunit E
	Mtc_0163	fmdB	0.10514	0.654939	2.31293	1.95103	Formylmethanofuran dehydrogenase subunit B		Formylmethanofuran dehydrogenase subunit B
	Mtc_0164	fmdD	0.012106	0.959995	3.95958	3.50529	Formylmethanofuran dehydrogenase subunit D		Formylmethanofuran dehydrogenase subunit D
Formylmethanofuran dehydrogenase (Fwd)
	Mtc_0156	fwdE-1	0.242327	0.0914952	5.00695	4.7964	Formylmethanofuran dehydrogenase subunit E		Formylmethanofuran dehydrogenase subunit E
	Mtc_1680	fwdE-2	-0.82937	3.26e-07	9.28555	7.98448	Formylmethanofuran dehydrogenase subunit E		Formylmethanofuran dehydrogenase subunit E
	Mtc_1818	fwdE-3	-0.95073	0.00539144	7.92987	6.42957	Formylmethanofuran dehydrogenase subunit E		Formylmethanofuran dehydrogenase subunit E
	Mtc_2468	fwdC	0.81325	4.17e-10	11.7049	12.0815	Formylmethanofuran dehydrogenase, subunit C		Formylmethanofuran dehydrogenase, subunit C
	Mtc_2469	fwdA	1.31476	6.77e-36	11.9147	12.7933	Formylmethanofuran dehydrogenase, subunit A		Formylmethanofuran dehydrogenase, subunit A
	Mtc_2470	fwdB	1.02429	1.28e-19	11.252	11.8384	Formylmethanofuran dehydrogenase subunit B		Formylmethanofuran dehydrogenase subunit B
	Mtc_2471	fwdD	0.887675	1.6e-11	11.2894	11.7394	Formylmethanofuran dehydrogenase subunit D		Formylmethanofuran dehydrogenase subunit D
	Mtc_2476	fwdF	0.588364	0.000413182	10.1729	10.32	Formylmethanofuran dehydrogenase, subunit F		Formylmethanofuran dehydrogenase, subunit F
	Mtc_2477	fwdG	0.078213	0.711428	9.35764	8.99104	Tungsten-containing formylmethanofuran dehydrogenase subunit G		Tungsten-containing formylmethanofuran dehydrogenase subunit G
F420-non-reducing hydrogenase[NiFe][FeS] (Mvh1 and 2 )
	Mtc_0109	mvhA-1	0.776763	4.43e-21	9.07114	9.40005	Coenzyme F420-non-reducing hydrogenase (methyl viologen-reducing hydrogenase), alpha subunit		Coenzyme F420-non-reducing hydrogenase (methyl viologen-reducing hydrogenase), alpha subunit
	Mtc_0111	mvhG-1	0.566495	9.74e-08	9.38724	9.50503	Coenzyme F420-non-reducing hydrogenase (methyl viologen-reducing hydrogenase), gamma subunit		Coenzyme F420-non-reducing hydrogenase (methyl viologen-reducing hydrogenase), gamma subunit
	Mtc_2472	mvhD-2	0.947275	1.85e-24	11.584	12.0861	Coenzyme F420-non-reducing hydrogenase subunit D		Coenzyme F420-non-reducing hydrogenase subunit D
	Mtc_2478	mvhG-2	0.414072	6.08e-05	12.6217	12.5787	Coenzyme F420-non-reducing hydrogenase (methyl viologen-reducing hydrogenase), gamma subunit		Coenzyme F420-non-reducing hydrogenase (methyl viologen-reducing hydrogenase), gamma subunit
	Mtc_2479	mvhA-2	0.563335	5.28e-14	12.8391	12.9472	Coenzyme F420-non-reducing hydrogenase (methyl viologen-reducing hydrogenase), alpha subunit		Coenzyme F420-non-reducing hydrogenase (methyl viologen-reducing hydrogenase), alpha subunit
Heterodisulfide reductase (Hdr1 & 2)
	Mtc_1469	hdrC-1	0.0537854	0.835656	4.22452	3.8069	CoB-S-S-CoM Heterodisulfide reductase, subunit C		CoB-S-S-CoM Heterodisulfide reductase, subunit C
	Mtc_1470	hdrB-1	0.839384	0.000118585	2.98116	3.40117	CoB-S-S-CoM Heterodisulfide reductase, subunit B		CoB-S-S-CoM Heterodisulfide reductase, subunit B
	Mtc_1471	hdrA-1	0.711437	5.33e-06	3.18407	3.4489	CoB-S-S-CoM heterodisulfide reductase subunit A		CoB-S-S-CoM heterodisulfide reductase subunit A
	Mtc_2473	hdrA-2	0.847686	8.36e-18	11.1592	11.5594	CoB-S-S-CoM heterodisulfide reductase subunit A		CoB-S-S-CoM heterodisulfide reductase subunit A
	Mtc_2474	hdrB-2	0.554527	0.00011567	10.8744	10.984	CoB-S-S-CoM heterodisulfide reductase, subunit B		CoB-S-S-CoM heterodisulfide reductase, subunit B
	Mtc_2475	hdrC-2	0.748059	7.74e-13	11.0496	11.3497	CoB-S-S-CoM heterodisulfide reductase, subunit C		CoB-S-S-CoM heterodisulfide reductase, subunit C
CHO-MFR:H4MPT formyltransferase (Ftr)
	Mtc_1916	ftr	0.0568063	0.559489	10.874	10.4794	Formylmethanofuran-tetrahydromethanopterin formyltransferase		Formylmethanofuran-tetrahydromethanopterin formyltransferase
Methenyl-H4MPT cyclohydrolase (Mch)
	Mtc_1063	mch-1	-0.204373	0.214942	10.5445	9.88279	Methenyltetrahydromethanopterin cyclohydrolase		Methenyltetrahydromethanopterin cyclohydrolase
	Mtc_1978	mch-2	0.772389	6.89e-20	7.63215	7.95504	Methenyltetrahydromethanopterin cyclohydrolase		Methenyltetrahydromethanopterin cyclohydrolase
methylenetetrahydromethanopterin dehydrogenase (Mtd)
	Mtc_1592	mtd	0.822014	3.89e-49	13.4143	13.7819	Methylenetetrahydromethanopterin dehydrogenase		Methylenetetrahydromethanopterin dehydrogenase
5,10-methylenetetrahydromethanopterin reductase (Mer)
	Mtc_0135	mer	1.32028	6.3e-31	14.1702	15.0471	5,10-methylenetetrahydromethanopterin reductase		5,10-methylenetetrahydromethanopterin reductase
N5-methyltetrahydromethanopterin:coenzyme M methyltransferase (Mtr)
	Mtc_0232	mtxX	-1.06382	2.75e-05	8.80723	7.22198	Putative methyltransferase mtx subunit X (methanogen marker protein 4)		Putative methyltransferase mtx subunit X (methanogen marker protein 4)
	Mtc_0936	mtrE	0.727359	2.03e-08	13.0747	13.3585	N5-methyltetrahydromethanopterin:coenzyme M methyltransferase subunit E		N5-methyltetrahydromethanopterin:coenzyme M methyltransferase subunit E
	Mtc_0937	mtrD	0.860729	2.18e-24	12.7131	13.1244	N5-methyltetrahydromethanopterin:coenzyme M methyltransferase subunit D		N5-methyltetrahydromethanopterin:coenzyme M methyltransferase subunit D
	Mtc_0938	mtrC	0.786821	4.99e-18	12.6303	12.9685	N5-methyltetrahydromethanopterin:coenzyme M methyltransferase subunit C		N5-methyltetrahydromethanopterin:coenzyme M methyltransferase subunit C
	Mtc_0939	mtrB	0.837081	2.77e-16	12.5042	12.8926	Tetrahydromethanopterin S-methyltransferase, subunit B		Tetrahydromethanopterin S-methyltransferase, subunit B
	Mtc_0940	mtrA-1	0.763776	7.29e-12	13.0859	13.4036	N5-methyltetrahydromethanopterin:coenzyme M methyltransferase subunit A		N5-methyltetrahydromethanopterin:coenzyme M methyltransferase subunit A
	Mtc_0941	mtrF	0.573084	9.79e-06	10.71	10.8376	Tetrahydromethanopterin S-methyltransferase, F subunit		Tetrahydromethanopterin S-methyltransferase, F subunit
	Mtc_0942	mtrG	0.927651	1.38e-07	13.4516	13.9536	N5-methyltetrahydromethanopterin:coenzyme M methyltransferase subunit G		N5-methyltetrahydromethanopterin:coenzyme M methyltransferase subunit G
	Mtc_0943	mtrH	0.976959	2.82e-24	13.4231	13.9536	N5-methyltetrahydromethanopterin:coenzyme M methyltransferase subunit H		N5-methyltetrahydromethanopterin:coenzyme M methyltransferase subunit H
	Mtc_0962	mtrA-2	-1.92698	8.27e-25	6.309	3.86669	Tetrahydromethanopterin S-methyltransferase, subunit A		Tetrahydromethanopterin S-methyltransferase, subunit A
methyl-coenzyme M reductase (Mcr)
	Mtc_0904	mcrB	1.06174	4.81e-18	14.3642	14.99	Methyl-coenzyme M reductase, beta subunit		Methyl-coenzyme M reductase, beta subunit
	Mtc_0905	mcrD	1.12078	2.5e-22	14.009	14.691	Methyl coenzyme M reductase, subunit D		Methyl coenzyme M reductase, subunit D
	Mtc_0906	mcrC	1.19422	7.88e-26	14.2066	14.9641	Methyl-coenzyme M reductase I operon protein C		Methyl-coenzyme M reductase I operon protein C
	Mtc_0907	mcrG	1.19818	1.79e-21	14.6016	15.3675	Methyl-coenzyme M reductase, gamma subunit		Methyl-coenzyme M reductase, gamma subunit
	Mtc_0908	mcrA	1.36485	1.34e-24	14.5231	15.4599	Methyl-coenzyme M reductase, alpha subunit		Methyl-coenzyme M reductase, alpha subunit
	Mtc_1855	atw-2	0.840972	8.74e-28	8.80644	9.19897	Methyl coenzyme M reductase system, component A2		Methyl coenzyme M reductase system, component A2
	Mtc_0912	atw-1	2.07043	6.32e-160	8.0953	9.72099	Methyl coenzyme M reductase system, component A2		Methyl coenzyme M reductase system, component A2
Energy-converting hydrogenase [NiFe] [FeS] (Ech)
	Mtc_0801	echF	-0.365141	0.0629422	8.53178	7.71404	Ech hydrogenase, subunit F		Ech hydrogenase, subunit F
	Mtc_0802	echE	0.0599326	0.743534	9.41369	9.02993	Ech hydrogenase subunit E		Ech hydrogenase subunit E
	Mtc_0803	echD	0.00294739	0.98542	8.32325	7.88161	Ech hydrogenase, subunit D		Ech hydrogenase, subunit D
	Mtc_0804	echC	-0.00420092	0.979313	8.33444	7.88459	Ech hydrogenase subunit C		Ech hydrogenase subunit C
	Mtc_0805	echB	-0.0311024	0.860419	9.18974	8.7128	Ech hydrogenase subunit B		Ech hydrogenase subunit B
	Mtc_0806	echA	0.159255	0.335734	9.35277	9.07062	Ech hydrogenase subunit A		Ech hydrogenase subunit A
F420-reducing hydrogenase[NiFe][FeS] (Frh)
	Mtc_0999	frhB-1	-0.907546	0.00203362	2.20546	0.726332	Coenzyme F420-reducing hydrogenase, beta subunit		Coenzyme F420-reducing hydrogenase, beta subunit
	Mtc_1000	frhG-1	-0.0484246	0.885777	2.26606	1.72455	Coenzyme F420 hydrogenase, subunit gamma		Coenzyme F420 hydrogenase, subunit gamma
	Mtc_1001	frhA-1	0.0255192	0.909001	4.05405	3.61481	Coenzyme F420 hydrogenase, subunit alpha		Coenzyme F420 hydrogenase, subunit alpha
	Mtc_1195	frhB-3	-3.41359	1.27e-126	8.39452	4.46761	Coenzyme F420-reducing hydrogenase, beta subunit		Coenzyme F420-reducing hydrogenase, beta subunit
	Mtc_2127	frhA-2	0.520712	1.37e-08	12.376	12.4404	Coenzyme F420 hydrogenase, subunit alpha		Coenzyme F420 hydrogenase, subunit alpha
	Mtc_2128	frhD	0.553173	1.09e-07	11.9268	12.0262	Coenzyme F420-reducing hydrogenase delta subunit		Coenzyme F420-reducing hydrogenase delta subunit
	Mtc_2129	frhG-2	0.458219	3.04e-07	11.3902	11.3928	Coenzyme F420 hydrogenase, subunit gamma		Coenzyme F420 hydrogenase, subunit gamma
	Mtc_2130	frhB-2	0.428051	1.59e-06	12.1953	12.169	Coenzyme F420 hydrogenase, subunit beta		Coenzyme F420 hydrogenase, subunit beta
MP-reducing hydrogenase[Cytb][NiFe][FeS] (Vht)
	Mtc_0470	vhtG	0.432159	8.35e-05	7.51654	7.50206	Methanophenazine-reducing NiFe hydrogenase, small subunit		Methanophenazine-reducing NiFe hydrogenase, small subunit
	Mtc_0471	vhtA	0.616979	1.73e-09	8.81582	8.98272	Methanophenazine-reducing NiFe hydrogenase, large subunit		Methanophenazine-reducing NiFe hydrogenase, large subunit
	Mtc_0472	vhtC	0.269323	0.0962383	8.66376	8.48183	Methanophenazine-reducing hydrogenase, cytochrome b561 subunit		Methanophenazine-reducing hydrogenase, cytochrome b561 subunit
	Mtc_2406	vhtD	-1.24622	8.72e-24	7.78977	6.06575	Putative coenzyme F420-nonreducing hydrogenase, subunit D (maturation factor)		Putative coenzyme F420-nonreducing hydrogenase, subunit D (maturation factor)
Formate dehydrogenase (Fdh)
	Mtc_0165	fdhD-1	-0.102397	0.598234	4.47381	3.90489	Formate dehydrogenase family accessory protein FdhD		Formate dehydrogenase family accessory protein FdhD
	Mtc_0273	fdhD-2	0.239183	0.00641233	7.48286	7.27198	Formate dehydrogenase family accessory protein FdhD		Formate dehydrogenase family accessory protein FdhD
	Mtc_2124	fdhB	2.81325	4.9e-211	10.2324	12.6027	Formate dehydrogenase, beta subunit (F420)		Formate dehydrogenase, beta subunit (F420)
	Mtc_2125	fdhA	2.7619	5.95e-215	10.2355	12.553	Formate dehydrogenase, alpha subunit (F420)		Formate dehydrogenase, alpha subunit (F420)
Formate transporter
	Mtc_2126	fdhC	2.95748	1.18e-135	10.8318	13.3619	Formate/nitrite transporter		Formate/nitrite transporter
Ech-Hdr-like (Dhr)
	Mtc_0481	hdrB	1.04784	4.89e-11	9.22211	9.83427	X-S-S-X heterodisulfide reductase subunit B		X-S-S-X heterodisulfide reductase subunit B
	Mtc_0482	drhC	1.22814	4.57e-11	8.08496	8.88754	Disulfide reducing Hydrogenase subunit C		Disulfide reducing Hydrogenase subunit C
	Mtc_0483	drhE	1.93341	1.12e-45	9.00603	10.5111	Disulfide reducing Hydrogenase subunit E		Disulfide reducing Hydrogenase subunit E
	Mtc_0484	drhD	1.41438	2.05e-34	8.23178	9.20821	Disulfide reducing Hydrogenase subunit D		Disulfide reducing Hydrogenase subunit D
	Mtc_0485	drhF	1.48127	6.34e-37	7.77902	8.82124	Disulfide reducing Hydrogenase subunit F		Disulfide reducing Hydrogenase subunit F
	Mtc_0486	drhG	1.26837	6.27e-11	6.19886	7.04656	Disulfide reducing Hydrogenase subunit G		Disulfide reducing Hydrogenase subunit G
	Mtc_0479	drhB	0.873756	6.61e-12	9.92539	10.355	Disulfide reducing Hydrogenase subunit B		Disulfide reducing Hydrogenase subunit B
	Mtc_p13	drhH	1.09287	6.26e-13	9.26646	9.92258	Disulfide reducing Hydrogenase subunit H		Disulfide reducing Hydrogenase subunit H
A-type ATP synthase (Atp1 and 2)
	Mtc_1394	atpD-1	0.0382297	0.7819	10.3231	9.9165	A-type ATP synthase subunit D		A-type ATP synthase subunit D
	Mtc_1395	atpB-1	0.347646	0.0116304	10.5541	10.4638	A-type ATP synthase subunit B		A-type ATP synthase subunit B
	Mtc_1396	atpA-1	0.672129	6.55e-14	10.4495	10.6769	A-type ATP synthase subunit A		A-type ATP synthase subunit A
	Mtc_1397	atpF-1	-0.132641	0.181717	9.86453	9.28019	A-type ATP synthase subunit F		A-type ATP synthase subunit F
	Mtc_1398	atpC-1	-0.0640916	0.407172	11.6405	11.1261	A-type ATP synthase subunit C		A-type ATP synthase subunit C
	Mtc_1399	atpE-1	-0.021929	0.799129	12.2255	11.7547	A-type ATP synthase subunit E		A-type ATP synthase subunit E
	Mtc_2332	atpD-2	2.98139	6.07e-19	4.11402	6.91179	A-type ATP synthase subunit D		A-type ATP synthase subunit D
	Mtc_2333	atpB-2	3.60944	2.03e-45	5.3344	8.66033	A-type ATP synthase subunit B		A-type ATP synthase subunit B
	Mtc_2334	atpA-2	3.61326	3.11e-40	4.0303	7.38913	A-type ATP synthase subunit A		A-type ATP synthase subunit A
	Mtc_2335	atpF-2	3.24843	9.71e-27	2.51516	5.61458	A-type ATP synthase subunit F		A-type ATP synthase subunit F
	Mtc_2336	atpC-2	3.91914	2.44e-111	4.61642	8.16567	A-type ATP synthase subunit C		A-type ATP synthase subunit C
	Mtc_2337	atpE-2	4.73271	2.04e-126	3.51812	7.95062	A-type ATP synthase subunit E		A-type ATP synthase subunit E
V-type ATP synthase (AtpI1 and 2)
	Mtc_1401	atpI-1	-0.176966	0.0117163	10.894	10.2651	V-type ATP synthase subunit I		V-type ATP synthase subunit I
	Mtc_1283	atpI-2	3.12929	2.39e-112	5.06685	7.77998	V-type ATP synthase subunit I		V-type ATP synthase subunit I

## Sheet: Mc3
Mc3, list of log2 fold change (L2fc) and log2 mean FPKM (L2mFPKM) of genes related to carbon assimilation of M. conradii.
Note, FDR stands for false discovery rate. Red and blue coloration indicate upregulation (L2fc >= 1.0 and FDR < 0.05) and downregulation (L2fc <= -1.0 and FDR < 0.05), respectively. MMm and PMCm stand for M.coradii reads in M.coradii monoculture and P. thermopropionicum & M.coradii coculture, respectively.
Enzyme	locus_tag	gene	L2fc	FDR	L2mFPKM_MMm	L2mFPKM_PMCm	description
Acetyl-CoA synthetases/AMP-(fatty) acid ligase (Acs1 and 2)
	Mtc_1904	acs-1	-1.72834	1.64e-37	8.12393	5.9253	Acetyl-CoA synthetases/AMP-(fatty) acid ligase
	Mtc_2228	acs-2	-4.10765	9.59e-21	9.06028	3.69524	Acetyl-CoA synthetase/AMP-(fatty) acid ligase
Acetyl-CoA synthetase (Acd)
	Mtc_0315	acdAB	-2.13705	1.55e-21	9.52928	6.87779	Acetyl-CoA synthetase (ADP-forming), alpha and beta subunit fusion
	Mtc_1391	acdA	0.908985	4.14e-14	5.32123	5.78574	Acetyl-CoA synthetase (ADP-forming) alpha subunit
	Mtc_1390	acdB	0.616089	4.75e-06	4.30655	4.47496	Acetyl-coa synthetase (ADP-forming), beta subunit
Membrane-bound H(+)-translocating inorganic pyrophosphatase (Ppa)
	Mtc_1504	ppa	-0.482339	5.06e-05	11.1784	10.239	Membrane-bound H(+)-translocating inorganic pyrophosphatase, vacuolar-type
Pyruvate: ferredoxin oxidoreductase (Por1 and 2)
	Mtc_0842	porA-1	-0.547084	0.000576374	8.92852	7.92996	Pyruvate: ferredoxin oxidoreductase, alpha subunit
	Mtc_0843	porB-1	-0.428393	0.00179442	9.20997	8.33108	Pyruvate: ferredoxin oxidoreductase, beta subunit
	Mtc_0840	porC-1	-0.865911	2.41e-06	8.24268	6.91409	Pyruvate: ferredoxin oxidoreductase, gamma subunit
	Mtc_0841	porD-1	-0.85616	0.00169071	6.59417	5.24481	Pyruvate: ferredoxin oxidoreductase, delta subunit
	Mtc_1765	porA-2	-0.0376923	0.732685	8.94972	8.46007	Pyruvate: ferredoxin oxidoreductase, alpha subunit
	Mtc_1766	porB-2	0.102857	0.339223	9.8023	9.45201	Pyruvate: ferredoxin oxidoreductase, beta subunit
	Mtc_1763	porD-2	-0.692922	7.45e-11	7.61677	6.46162	Pyruvate: ferredoxin oxidoreductase, delta subunit
	Mtc_1764	porC-2	-0.593395	6.25e-10	7.36903	6.31798	Pyruvate: ferredoxin oxidoreductase, gamma subunit
Pyruvate dehydrogenase (Pdh)
	Mtc_1889	lipA	1.2705	0.00602178	0.0647583	1.21935	Putative lipoate synthetase (pyruvate dehydrogenase cofactor)
	Mtc_1890	pdhA	0.58616	0.0100866	2.13398	2.28538	Pyruvate dehydrogenase E1 component, alpha subunit
	Mtc_1891	pdhB	0.654218	0.0239829	2.94135	3.17861	Pyruvate dehydrogenase complex E1, dehydrogenase
	Mtc_1892	pdhC	-0.165234	0.377152	3.16262	2.52382	Pyruvate dehydrogenase complex E2, dihydrolipoamide acyltransferase
	Mtc_1893	pdhD	-0.00719756	0.977789	2.56322	2.10468	Pyruvate dehydrogenase complex E3, dihydrolipoamide dehydrogenase
Acetolactate synthase (Ilv)
	Mtc_0212	ilvN	-1.0494	7.05e-10	7.97673	6.46443	Acetolactate synthase, small subunit
	Mtc_0211	ilvB	-0.865044	1.19e-07	10.1047	8.78376	Acetolactate synthase, large subunit, biosynthetic type
Citrate synthase
	Mtc_1389		0.0228411	0.840734	10.1322	9.69686	Putative pyruvate carboxyltransferase
Aconitase
	Mtc_1230		-0.800248	4.77e-07	6.17507	4.90612	Putative aconitase subunit 2
	Mtc_1231		-1.09775	9.51e-36	8.7894	7.23103	Putative aconitase subunit 1
Isocitrate dehydrogenase (Icd)
	Mtc_1353	icd	-0.806833	7.34e-12	7.96355	6.69572	Isocitrate dehydrogenase (NADP)
Fumarate hydratase (Fum)
	Mtc_0900	fumA	0.160964	0.256958	5.4276	5.13564	Fumarate hydratase alpha subunit, Fe-S type
	Mtc_0899	fumB	0.213173	0.260261	5.24535	5.01314	Fumarate hydratase beta subunit, Fe-S type

## Sheet: Mc4
Mc4, list of log2 fold change (L2fc) and log2 mean FPKM (L2mFPKM) of genes related to nitrogen assimilation of M. conradii.
Note, FDR stands for false discovery rate. Red and blue coloration indicate upregulation (L2fc >= 1.0 and FDR < 0.05) and downregulation (L2fc <= -1.0 and FDR < 0.05), respectively. MMm and PMCm stand for M.coradii reads in M.coradii monoculture and P. thermopropionicum & M.coradii coculture, respectively.
Enzyme	locus_tag	gene	L2fc	FDR	L2mFPKM_MMm	L2mFPKM_PMCm	description
Nitrogen regulatory protein-PII (GlnK)
	Mtc_2396	glnK-2	-1.39152	4.61e-18	7.43043	5.55395	Nitrogen regulatory protein-PII
	Mtc_2394	glnK-1	-4.44926	1e-50	6.29042	0.782579	Nitrogen regulatory protein-PII
ammonium transporter (Amt)
	Mtc_2395	amt-2	-1.5112	9.61e-20	5.64913	3.65384	Ammonium transporter
	Mtc_2393	amt-1	-3.45173	7.81e-90	6.56128	2.54888	Ammonium transporter
Glutamine synthetase (Gln)
	Mtc_1403	glnA-2	-6.72816	4.31e-266	9.44897	2.03426	Glutamine synthetase, type I
	Mtc_0371	glnA-1	0.647051	2.87e-05	8.42777	8.62503	Glutamine synthetase, type I
NADPH dependent glutamate synthase (GltB)
	Mtc_1480	gltB3	-4.74748	2.52e-56	9.53601	1.85309	Glutamate synthase (NADPH) GltB3 subunit
	Mtc_1481	gltB2	-5.77071	1.66e-243	7.95961	1.558	Glutamate synthase (NADPH) GltB2 subunit
	Mtc_1482	gltB1	-7.02415	0	5.19341	-0.732532	Glutamate synthase (NADPH) GltB1 subunit
ABC-type polar amino acid transport system
	Mtc_0069	gluQ	-2.97751	2.58e-103	6.71383	3.22438	ABC-type polar amino acid transport system, ATPase component
	Mtc_0070		-1.24255	1.1e-25	6.93581	5.2251	Amino acid ABC transporter, permease protein, His/Glu/Gln/Arg/opine family
	Mtc_0071		0.162283	0.267881	11.3753	11.0905	ABC-type amino acid transport/signal transduction system, periplasmic component
Nitrogen regulatory protein NifI1I2
	Mtc_0143	nifI-1	-2.58843	4.79e-41	6.00421	2.82225	Nitrogen regulatory protein-PII
	Mtc_0144	nifI-2	-2.63617	8.04e-22	5.1223	1.75619	Nitrogen regulatory protein-PII
Nitrogenase (Nif)
	Mtc_0064	nifH-1	-0.319472	0.00671868	8.32014	7.54929	Mo-nitrogenase iron protein subunit NifH
	Mtc_0142	nifH-2	-3.23445	4.73e-82	6.54775	2.76243	Mo-nitrogenase iron protein
	Mtc_0145	nifD	-1.86807	8.21e-38	5.9638	3.60691	Nitrogenase molybdenum-iron protein alpha chain
	Mtc_0146	nifK	-1.14647	3.09e-18	6.46066	4.84138	Nitrogenase molybdenum-iron protein beta chain
	Mtc_0147	nifE	-0.847297	5.67e-09	6.91646	5.60691	Nitrogenase molybdenum-iron cofactor biosynthesis protein NifE
	Mtc_0148	nifN	-0.239777	0.107908	6.98254	6.28993	Nitrogenase molybdenum-iron protein, nifN
	Mtc_0149	anfO	-0.937031	2.76e-07	5.04385	3.62459	Iron only nitrogenase protein AnfO
Amino acid transporter
	Mtc_1554		-1.45513	5.4e-38	4.78058	2.84612	Amino acid/polyamine/organocation transporter, APC superfamily
	Mtc_1730		-0.579624	2.68e-11	6.17693	5.13651	Amino acid/polyamine/organocation transporter, APC superfamily
	Mtc_2322		-0.533091	0.000300863	4.64683	3.63939	Amino acid transporter
	Mtc_2233		0.318817	0.184862	1.18883	1.05215	Amino acid transporter

## Sheet: Mc5
Mc5, list of differentially expressed genes associated of signal transductiona system of M. conradii.
Note, FDR stands for false discovery rate. Red and blue coloration indicate upregulation (L2fc >= 1.0 and FDR < 0.05) and downregulation (L2fc <= -1.0 and FDR < 0.05), respectively. MMm and PMCm stand for M.coradii reads in M.coradii monoculture and P. thermopropionicum & M.coradii coculture, respectively.
locus_tag	gene	L2fc	FDR	L2mFPKM_MMm	L2mFPKM_PMCm	description	Classification	Inputs	Outputs
One-component systems
Mtc_0282		1.73513	1.18e-76	8.66063	9.95248	Putative transcriptional regulator	1CP		HTH_3
Mtc_0019		1.12112	1.17e-08	9.01589	9.71355	Hypothetical protein	1CP		HTH_24
Mtc_2422		5.24364	2.11e-26	3.18023	9.679	Putative transcriptional regulator, PadR family	1CP		PadR
Mtc_0125		1.78548	7.52e-60	7.07348	8.42292	Uncharacterized protein conserved in archaea	1CP		HTH_24, HTH_5
Mtc_0958		1.7905	3.14e-64	6.73326	8.09204	Putative transcriptional regulator, ArsR family	1CP		HTH_5
Mtc_1758		1.10589	1.55e-21	7.22829	7.89312	Transcriptional regulator, AsnC family	1CP	AsnC_trans_reg	HTH_24
Mtc_0554		1.92616	2.37e-25	6.37274	7.88764	Transcriptional regulator, AsnC family	1CP	AsnC_trans_reg	HTH_24
Mtc_0348		1.91721	1.49e-53	5.51385	7.00532	Serine/threonine protein kinase	1CP	TPR_1, TPR_2	Pkinase
Mtc_1475		1.59818	1.59e-66	5.84722	7.00373	Uncharacterized protein conserved in archaea	1CP		HTH_24
Mtc_1638		1.09627	4.02e-41	6.34255	6.99138	HD superfamily phosphohydrolase	1CP		HD
Mtc_0253		1.49883	4.99e-16	4.25462	5.35307	Putative transcriptional regulator	1CP		HTH_24
Mtc_0535		3.72408	7.71e-39	1.21292	4.85236	Transcriptional regulator, AsnC family	1CP	AsnC_trans_reg	HTH_24
Mtc_1806		1.57562	7.56e-07	2.32113	3.61291	Transcriptional regulator, CopG family	1CP		RHH_1
Two-component systems
Mtc_2045		3.37751	5.04e-184	4.72681	7.68598	Putative signal transduction histidine kinase	2CP, HK
Mtc_1284		1.55783	2.77e-62	6.31576	7.42652	Putative PAS sensor signal transduction histidine kinase	Other	PAS
Mtc_2385		3.3031	9.9e-164	3.57059	6.46519	Putative PAS sensor signal transduction histidine kinase	2CP, HK	PAS
Mtc_2317		1.78504	2.04e-30	4.76611	6.12826	PAS fold-containing protein	Other	PAS
Mtc_1156		2.10198	4.36e-25	4.10958	5.82729	Response regulator	2CP, RR
Mtc_2386		2.06153	1.75e-100	3.86541	5.49183	Putative PAS sensor signal transduction histidine kinase	2CP, HK	PAS
Mtc_1573		1.4764	2.59e-38	3.84175	4.87958	Putative PAS sensor signal transduction histidine kinase	2CP, HK	PAS
Mtc_0845		1.19559	1.52e-13	3.61085	4.37354	GAF sensor signal transduction histidine kinase	2CP, HK	GAF
Mtc_0391		3.1303	1.6e-22	0.745133	3.8561	Response regulator	2CP, RR
Mtc_2141		1.71464	0.000804184	0.160372	2.12441	Response regulator	2CP, RR
Mtc_2141		1.71464	0.0153849	0.175289	1.06858	Response regulator	2CP, RR
One-component systems
Mtc_2445		-1.82786	3.39e-11	10.5692	8.20482	Transcriptional regulator, XRE family	1CP		HTH_3
Mtc_0553		-1.02705	1.16e-16	9.37581	7.88268	Transcriptional regulator, AsnC family	1CP	AsnC_trans_reg	HTH_AsnC-type
Mtc_2434		-2.5795	4.09e-78	9.32613	6.24681	Transcriptional regulator (contains V4R domain), ArsR family	1CP	V4R	HTH_5
Mtc_1296		-1.2435	1.8e-13	8.24473	6.51925	Transcriptional regulator, AsnC family	1CP	AsnC_trans_reg	HTH_24
Mtc_0893		-1.31658	3.8e-14	7.92951	6.12155	Putative transcriptional regulator, TrmB	1CP		TrmB
Mtc_1903		-1.84815	2.37e-26	7.71684	5.37625	Transcriptional regulator (Cupin domain/ Helix-turn-helix.)	1CP		HTH_19
Mtc_2458		-2.25595	1.87e-69	7.53471	4.79126	Transcriptional regulator (contains V4R domain), ArsR family	1CP	V4R	HTH_5
Mtc_1877		-1.6787	3.71e-16	6.92552	4.72974	Putative transcriptional regulator, PadR family	1CP		PadR
Mtc_1176		-1.37415	8.63e-10	6.59083	4.70692	Transcriptional regulator, ArsR family	1CP		HTH_34
Mtc_2091		-1.10447	7.78e-13	6.30383	4.70877	Putative transcriptional regulator, PadR family	1CP		PadR
Two-component systems
Mtc_0831		-1.33669	4.07e-15	9.75092	7.92814	Response regulator	2CP, RR
Mtc_0429		-2.39844	4.63e-19	9.28277	6.2733	Response regulator	2CP, RR
Mtc_0427		-1.76971	1.07e-17	9.10322	6.80828	Putative PAS sensor signal transduction histidine kinase	2CP, HK	PAS
Mtc_2288		-1.11641	2.13e-07	4.93907	3.33787	Putative signal transduction histidine kinase (GAF sensor domain)	2CP, HK	GAF
Mtc_1498		-1.12788	9.65e-12	4.28131	2.65366	Putative signal transduction histidine kinase	2CP, HK
